# Supplementary material for: A Simple, Robust and Efficient Computational Method for n-Octanol/Water Partition Coefficients of Substituted Aromatic Drugs
Source: Sci Rep. 2017 Jul 18;7:5760. doi: 10.1038/s41598-017-05964-z (PMC5515958; doi:10.1038/s41598-017-05964-z)
Supplement: Supplementary file 1 — Data set1 [file 41598_2017_5964_MOESM1_ESM.xls]

## Sheet: Sheet1
A simple, robust and efficient computational method for n-octanol/ water partition coefficients of substituted aromatic drugs
Asrin Bahmania, Saadi Saaidpourb,*and Amin Rostamia
Supplementary information
ID	Name	Exp. endpoint	Pred. by model eq.	Residual	PSA	SKMostHphobic	4PathCount	chiV6chain	AveragePotential	AlphaR	XKAverageHydrophobicity	SAHydrophobicArea	SKAverage	PolarSurfaceAreaExcludingPandS
003.mol	2-Aminobenzoic acid	1.26	1.1309	0.1291	63.32	0.475	16	0.028	0.007	5	0.25	144.469	0.223	63.32
005.mol	3,5-Dichlorophenol	3.63	3.6918	-0.0618	20.23	0.849	15	0.024	0.007	4.5	0.637	179.493	0.633	20.23
006.mol	3-Aminobenzoic acid	0.34	0.399	-0.059	70	0.385	15	0.028	0.007	5	0.252	153.436	0.231	63.32
007.mol	3-Bromoquinoline	2.91	2.8631	0.0469	21.9	0.785	25	0.046	-0.004	5.5	0.624	229.203	0.657	12.89
009.mol	4-Aminobenzoic acid	0.86	0.5373	0.3227	63.32	0.384	14	0.028	0.007	5	0.252	157.99	0.233	63.32
010.mol	4-Butoxyphenol	2.87	2.7491	0.1209	29.46	0.688	16	0.028	-0.002	6	0.572	243.076	0.519	29.46
011.mol	4-Chlorophenol	2.45	2.488	-0.038	29.3	0.664	10	0.028	0.002	4	0.522	156.368	0.498	20.23
012.mol	4-Ethoxyphenol	1.81	1.942	-0.132	38.7	0.592	14	0.028	-0.003	5	0.433	196.713	0.403	29.46
013.mol	4-Iodophenol	2.9	2.7765	0.1235	20.23	0.612	10	0.028	0.001	4	0.611	166.943	0.469	20.23
014.mol	4-Methoxyphenol	1.41	1.3653	0.0447	46.6	0.531	12	0.028	-0.002	4.5	0.368	169.473	0.344	29.46
015.mol	4-Pentoxyphenol	3.26	3.1021	0.1579	29.46	0.741	17	0.028	-0.001	6.5	0.636	265.988	0.573	29.46
016.mol	4-Phenylbutylamine	2.39	2.3327	0.0573	26.02	0.611	14	0.032	-0.004	5.5	0.469	206.592	0.412	26.02
017.mol	4-Propoxyphenol	2.31	2.8643	-0.5543	29.46	0.717	15	0.028	0	5.5	0.58	155.673	0.533	29.46
018.mol	5-Phenylvaleric acid	2.92	2.6447	0.2753	37.3	0.703	16	0.032	0.01	6.5	0.588	233.833	0.515	37.3
019.mol	Acebutolol	2.02	1.8328	0.1872	87.66	0.575	40	0.024	-0.001	12	0.267	354.277	0.327	87.66
020.mol	Acetaminophen	0.34	0.6683	-0.3283	77.9	0.495	16	0.028	-0.002	5.5	0.216	177.033	0.3	49.33
021.mol	Acetophenone	1.58	1.4477	0.1323	41.4	0.565	12	0.032	-0.001	4.5	0.459	190.53	0.432	17.07
022.mol	Acetylsalicylic acid	0.9	0.9666	-0.0666	63.6	0.447	23	0.028	0.002	6.5	0.35	172.957	0.273	63.6
023.mol	Alprazolam	2.61	3.0152	-0.4052	43.07	0.884	72	0.056	0.005	11	0.831	286.369	0.632	43.07
024.mol	Alprenolol	2.99	2.5599	0.4301	41.49	0.615	27	0.028	-0.008	9	0.402	283.7	0.329	41.49
025.mol	Aminopyrine	0.85	1.0384	-0.1884	67.4	0.503	48	0.032	-0.009	8.5	0.453	250.426	0.291	30.17
026.mol	Amitriptyline	4.62	4.9183	-0.2983	9	1.069	55	0.056	-0.005	10.5	0.858	340.046	0.77	3.24
027.mol	Amlodipine	3.74	3.3935	0.3465	81.8	0.786	73	0.046	-0.002	14	0.453	319.958	0.352	99.88
029.mol	Ampicillin	-2.17	-2.0385	-0.1315	138.03	0.129	74	0.032	-0.001	12	0.368	208.031	-0.06	112.73
031.mol	Atenolol	0.22	0.1532	0.0668	84.58	0.303	27	0.028	0.003	9.5	0.164	193.935	0.067	84.58
032.mol	Atropine	1.89	1.4201	0.4699	49.77	0.5	55	0.075	-0.002	10.5	0.393	266.526	0.322	49.77
035.mol	Benzoic acid	1.96	2.1432	-0.1832	37.3	0.542	12	0.032	0.007	4.5	0.422	161.52	0.331	37.3
036.mol	Bifonazole	4.77	4.9596	-0.1896	17.82	1.102	65	0.092	-0.007	12	0.951	466.555	0.865	17.82
037.mol	Bisoprolol	2.15	2.0414	0.1086	59.95	0.54	30	0.028	-0.002	11.5	0.36	347.432	0.301	59.95
038.mol	Bromazepam	1.65	2.2939	-0.6439	54.35	0.727	51	0.049	0.003	9.5	0.396	268.792	0.486	54.35
039.mol	Bumetanide	4.06	4.5235	-0.4635	78.7	0.937	55	0.053	0.002	12.5	0.41	345.346	0.603	118.72
040.mol	Bupropion	3.21	3.436	-0.226	29.1	0.817	27	0.028	0.003	8	0.742	278.239	0.622	29.1
041.mol	Carazolol	3.73	3.6693	0.0607	57.28	0.814	59	0.052	-0.01	11	0.523	349.561	0.478	57.28
042.mol	Carbamazepine	2.45	3.0449	-0.5949	48.02	0.816	54	0.056	-0.008	9	0.549	297.46	0.636	48.02
044.mol	Cefadroxil	-0.09	-0.3343	0.2443	158.26	0.291	70	0.084	0.002	12.5	0.174	154.842	-0.081	132.96
045.mol	Cefalexin	0.65	0.5127	0.1373	123.4	0.353	68	0.088	0.008	12	0.265	186.723	-0.026	112.73
046.mol	Celiprolol	1.92	2.0377	-0.1177	90.9	0.678	45	0.024	0	13.5	0.273	351.904	0.409	90.9
047.mol	Chlorambucil	3.7	3.2156	0.4844	40.54	0.823	30	0.028	0.01	9.5	0.606	301.316	0.578	40.54
048.mol	Chloramphenicol	1.14	0.8834	0.2566	121.37	0.435	33	0.028	0.015	10	0.287	174.633	0.084	121.37
049.mol	Chlorothiazide	-0.24	-0.0353	-0.2047	135.45	0.465	45	0.06	0.017	8.5	0.034	183.142	0.216	118.69
050.mol	Chlorpheniramine	3.39	3.9023	-0.5123	16.13	0.925	38	0.053	-0.002	9.5	0.612	303.942	0.663	16.13
051.mol	Chlorpromazine	5.4	5.4701	-0.0701	31.78	1.223	58	0.086	-0.005	10.5	0.793	347.942	0.839	6.48
052.mol	Chlorprothixene	6.03	5.3408	0.6892	21.1	1.2	58	0.09	-0.002	10.5	0.921	365.11	0.948	3.24
053.mol	Chlorsulfuron	1.79	1.4552	0.3348	131.55	0.584	51	0.039	-0.002	11.5	0	253.664	0.27	123.17
054.mol	Chlortalidone	-0.74	-0.1934	-0.5466	121.63	0.365	69	0.052	0.011	11	0.345	217.584	0.215	113.25
055.mol	Ciprofloxacin	-1.08	-1.5556	0.4756	104.9	0.291	76	0.093	0.009	12	0.292	287.258	0.262	74.57
056.mol	Clofibrate	3.65	3.5281	0.1219	35.53	0.825	25	0.028	-0.004	8	0.653	237.47	0.544	35.53
057.mol	Clonazepam	3.02	2.8587	0.1613	93.27	0.858	59	0.052	0.011	11	0.575	262.796	0.583	93.27
058.mol	Clonidine	1.57	2.2257	-0.6557	36.42	0.673	30	0.024	-0.006	7	0.535	179.068	0.465	36.42
059.mol	Clotrimazole	5.2	5.0106	0.1894	17.82	1.24	84	0.092	-0.004	12.5	1.145	313.203	1.005	17.82
060.mol	Clozapine	4.1	4.0854	0.0146	35.16	0.929	68	0.102	-0.008	11.5	0.56	327.635	0.607	35.16
061.mol	Cocaine	3.01	2.2712	0.7388	55.84	0.624	62	0.067	-0.008	11	0.427	242.627	0.298	55.84
062.mol	Codeine	1.19	1.2284	-0.0384	56	0.537	107	0.12	0	11	0.349	283.422	0.288	41.93
063.mol	Coumarin	1.39	1.3826	0.0074	58.4	0.552	25	0.045	0	5.5	0.53	170.039	0.377	30.21
066.mol	Debrisoquine	0.85	1.1733	-0.3233	53.11	0.359	29	0.067	-0.009	6.5	0.352	169.227	0.151	53.11
067.mol	Desipramine	3.79	4.173	-0.383	15.27	0.943	54	0.056	-0.007	10	0.693	289.962	0.622	15.27
068.mol	Diacetylmorphine	1.59	1.6449	-0.0549	65.07	0.584	118	0.12	-0.005	13.5	0.431	313.131	0.348	65.07
069.mol	Diclofenac	4.51	4.7773	-0.2673	49.33	1.107	41	0.052	-0.001	9.5	0.84	278.867	0.842	49.33
070.mol	Diethylstilbestrol	5.07	5.5014	-0.4314	40.46	1.23	44	0.056	0.003	10	0.905	315.3	0.937	40.46
072.mol	Diltiazem	2.89	2.6989	0.1911	84.38	0.839	75	0.056	-0.005	14.5	0.446	343.596	0.47	59.08
073.mol	Diphenhydramine	3.18	3.128	0.052	21.1	0.77	37	0.064	0	9.5	0.651	262.236	0.517	12.47
075.mol	Doxorubicin	0.65	0.8555	-0.2055	155	0.343	138	0.123	-0.001	19.5	0.206	303.191	-0.047	206.07
076.mol	Enalaprilat	-0.13	1.1457	-1.2757	106.94	0.487	50	0.032	0.003	12.5	0.299	217.142	0.129	106.94
079.mol	Fenpropimorph	4.93	4.9856	-0.0556	12.47	0.982	44	0.058	-0.005	11	0.85	357.345	0.664	12.47
081.mol	Fluconazole	0.5	-0.1396	0.6396	81.65	0.378	57	0.024	-0.005	11	0.314	147.708	0.201	81.65
082.mol	Flufenamic acid	5.56	5.1055	0.4545	34.4	1.091	42	0.056	0.007	10	0.697	318.945	0.767	49.33
083.mol	Flumazenil	1.64	1.0018	0.6382	64.43	0.514	67	0.024	0.002	11	0.269	273.697	0.254	64.43
084.mol	Flumequine	1.72	1.7723	-0.0523	57.61	0.591	64	0.069	0.01	9.5	0.496	280.599	0.411	57.61
088.mol	Furosemide	2.56	2.2861	0.2739	103.7	0.645	47	0.021	0.009	10.5	0.118	256.627	0.411	148.65
089.mol	Griseofulvin	2.18	2.2831	-0.1031	74.97	0.741	87	0.048	0.002	12	0.478	344.55	0.51	74.97
092.mol	Heptastigmine	4.82	4.6349	0.1851	44.81	0.973	77	0.024	-0.005	13	0.781	413.368	0.587	44.81
093.mol	Hydrochlorothiazide	-0.03	-0.309	0.279	147.15	0.381	45	0.075	0.013	8.5	0	153.08	0.115	130.39
094.mol	Hydroflumethiazide	0.54	0.4884	0.0516	146.9	0.437	54	0.075	0.018	10	0	168.561	0.164	156.41
095.mol	Hydroxyzine	3.55	3.422	0.128	35.94	0.774	59	0.11	-0.002	13	0.474	307.391	0.402	35.94
096.mol	Ibuprofen	4.13	3.75	0.38	37.3	0.873	24	0.028	0.002	7.5	0.741	242.757	0.618	37.3
097.mol	Imazaquin	1.86	1.4923	0.3677	95.94	0.598	66	0.044	0.006	11.5	0.472	258.176	0.375	95.94
098.mol	Imipramine	4.39	4.3287	0.0613	6.48	0.962	55	0.056	-0.006	10.5	0.756	334.15	0.693	6.48
099.mol	Indomethacin	3.51	4.3134	-0.8034	68.53	0.978	73	0.052	0.002	12.5	0.748	388.253	0.663	68.53
101.mol	Ketoconazole	4.34	4.2547	0.0853	69.06	1.035	98	0.102	0.004	18	0.566	415.002	0.603	69.06
104.mol	Labetalol	1.33	2.3242	-0.9942	95.58	0.608	44	0.056	-0.001	12	0.39	286.082	0.276	95.58
105.mol	Lidocaine	2.44	2.6036	-0.1636	32.34	0.684	29	0.024	-0.007	8.5	0.448	281.461	0.458	32.34
107.mol	Lormetazepam	2.72	3.1982	-0.4782	52.9	0.894	63	0.052	0.008	11	0.629	255.436	0.583	52.9
110.mol	Mefluidide	2.02	2.0636	-0.0436	83.65	0.783	35	0.021	0.004	10	0.009	286.269	0.556	75.27
111.mol	Meloxicam	3.43	3.411	0.019	91.6	0.76	69	0.062	0.002	11.5	0	337.727	0.385	99.6
112.mol	Melphalan	-0.52	-0.1399	-0.3801	87.7	0.371	31	0.028	0.009	9.5	0.38	253.26	0.329	66.56
113.mol	Methotrexate	0.54	0.5184	0.0216	158.5	0.309	74	0.055	0.005	16.5	0.093	238.594	0.04	210.54
114.mol	Methysergide	1.95	2.0114	-0.0614	57.5	0.618	88	0.08	-0.003	13	0.312	337.036	0.307	57.5
115.mol	Metipranolol	2.81	2.4265	0.3835	67.79	0.636	40	0.018	-0.007	11	0.378	329.761	0.35	67.79
116.mol	Metoclopramide	2.34	1.9124	0.4276	67.59	0.623	35	0.021	-0.001	10	0.359	241.65	0.341	67.59
118.mol	Metoprolol	1.95	1.7498	0.2002	50.72	0.512	26	0.028	0.001	9.5	0.291	283.896	0.244	50.72
119.mol	Nadolol	0.85	1.0663	-0.2163	81.95	0.4	45	0.066	0	11	0.187	252.033	0.096	81.95
122.mol	Naproxen	3.24	3.6225	-0.3825	46.53	0.881	38	0.048	0.004	8.5	0.69	249.037	0.61	46.53
123.mol	Nifedipine	3.17	2.8894	0.2806	96.7	0.686	70	0.046	-0.005	12.5	0.504	319.915	0.386	116.44
124.mol	Niflumic acid	3.88	3.2672	0.6128	62.22	0.866	42	0.049	0.002	10	0.514	313.376	0.632	62.22
126.mol	Nitrendipine	3.59	3.2033	0.3867	92.5	0.715	69	0.046	0.002	13	0.576	365.542	0.442	116.44
127.mol	N-Methylaniline	1.65	1.6284	0.0216	40	0.575	10	0.032	-0.01	4	0.4	184.451	0.402	12.03
128.mol	Norcodeine	0.69	0.8584	-0.1684	50.72	0.456	103	0.124	0.003	10.5	0.291	240.399	0.224	50.72
129.mol	Nordiazepam	3.15	2.9419	0.2081	41.46	0.843	51	0.056	0.009	9.5	0.602	243.174	0.593	41.46
131.mol	Normorphine	-0.17	0.2632	-0.4332	82.8	0.427	100	0.124	0.002	10	0.235	210.068	0.18	61.72
132.mol	Nortriptyline	4.39	4.2362	0.1538	18.4	0.964	54	0.056	-0.006	10	0.803	316.469	0.706	12.03
133.mol	Ofloxacin	-0.41	-0.1945	-0.2155	82.6	0.391	90	0.103	0.004	13	0.239	319.874	0.234	73.32
134.mol	Omeprazole	1.8	1.7495	0.0505	113.38	0.686	63	0.04	0.001	12	0.469	332.287	0.494	94.17
135.mol	Oxprenolol	2.51	2.213	0.297	50.72	0.595	28	0.028	-0.006	9.5	0.34	260.265	0.293	50.72
136.mol	Papaverine	2.95	3.6619	-0.7119	49.81	0.88	66	0.064	-0.006	12.5	0.624	391.947	0.66	49.81
137.mol	Penbutolol	4.62	4.3191	0.3009	41.49	0.956	40	0.028	-0.003	10.5	0.611	310.635	0.559	41.49
138.mol	Penicillin V	2.09	1.465	0.625	121.24	0.535	71	0.032	0.001	12	0.474	216.082	0.078	95.94
139.mol	Pentachlorophenol	5.12	4.9701	0.1499	20.23	1.184	24	0.016	0.018	6	0.978	247.413	1.025	20.23
140.mol	Pentamidine	2.08	2.4219	-0.3419	118.2	0.643	41	0.056	-0.005	12.5	0.552	407.83	0.45	118.2
141.mol	Pericyazine	3.65	4.1045	-0.4545	75.8	1.027	72	0.151	0.002	13	0.578	317.668	0.657	50.5
142.mol	Phenazopyridine	3.31	2.9295	0.3805	89.65	0.784	30	0.051	-0.009	8	0.35	255.069	0.527	89.65
143.mol	Phenobarbital	1.53	1.5003	0.0297	75.27	0.45	47	0.048	0.011	8.5	0.435	128.141	0.12	75.27
144.mol	Phenol	1.48	1.2669	0.2131	52.8	0.504	8	0.032	-0.004	3.5	0.405	135.527	0.36	20.23
149.mol	Phe-Phe-Phe	0.02	0.6718	-0.6518	121.52	0.5	66	0.096	0.008	17	0.469	269.098	0.277	121.52
151.mol	Prazosin	2.16	1.8179	0.3421	106.95	0.558	79	0.083	-0.005	14	0.191	332.702	0.267	106.95
152.mol	Primaquine	3	3.4409	-0.4409	60.17	0.846	43	0.042	-0.006	9.5	0.409	301.742	0.511	60.17
153.mol	Probenecid	3.7	3.0608	0.6392	83.06	0.786	35	0.028	0.006	9.5	0.246	302.565	0.469	74.68
154.mol	Procainamide	1.23	1.2642	-0.0342	58.36	0.44	24	0.028	-0.005	8.5	0.234	248.306	0.209	58.36
155.mol	Procaine	2.14	2.1052	0.0348	55.56	0.541	24	0.028	-0.005	8.5	0.336	295.232	0.298	55.56
156.mol	Promethazine	4.05	4.5525	-0.5025	31.78	1.079	56	0.09	-0.006	10	0.738	317.901	0.767	6.48
158.mol	Proquazone	3.13	3.8239	-0.6939	34.89	0.915	63	0.069	-0.002	10.5	0.735	354.873	0.735	34.89
160.mol	Quinidine	3.44	3.0699	0.3701	45.59	0.713	76	0.191	-0.002	12	0.435	319.788	0.484	45.59
161.mol	Quinine	3.5	2.7869	0.7131	45.59	0.688	76	0.191	-0.002	12	0.434	301.324	0.484	45.59
162.mol	Quinmerac	0.78	0.9345	-0.1545	50.19	0.565	40	0.039	0.008	7.5	0.551	270.503	0.59	50.19
163.mol	Quinoline	2.15	2.062	0.088	34.1	0.661	22	0.049	-0.009	5	0.491	202.658	0.519	12.89
165.mol	Rufinamide	0.9	0.4976	0.4024	73.8	0.415	37	0.024	0.002	8.5	0.247	133.011	0.135	73.8
167.mol	Salicylic acid	2.19	2.0417	0.1483	57.53	0.53	16	0.028	0.003	5	0.322	153.641	0.249	57.53
168.mol	Serotonin	0.53	1.0892	-0.5592	62.04	0.5	33	0.024	-0.002	6.5	0.235	204.204	0.302	62.04
169.mol	Sotalol	-0.47	-0.0212	-0.4488	86.81	0.403	28	0.028	0.005	9	0	219.877	0.202	78.43
170.mol	Sulfadiazine	-0.12	-0.1382	0.0182	106.35	0.399	34	0.047	-0.007	8.5	0	181.037	0.244	97.97
173.mol	Sulfinpyrazone	2.32	2.537	-0.217	76.9	0.829	82	0.096	0.005	14.5	0.507	366.257	0.588	57.69
175.mol	Sulindac	3.6	3.038	0.562	73.58	0.994	69	0.052	0.009	12.5	0.595	385.183	0.823	54.37
177.mol	Tacrine	3.32	2.8079	0.5121	38.91	0.691	46	0.104	-0.008	7.5	0.454	282.76	0.534	38.91
179.mol	Terazosin	2.29	2.332	-0.042	103.04	0.59	79	0.083	-0.005	14	0.195	307.535	0.162	103.04
180.mol	Terbutaline	-0.08	0.2173	-0.2973	90	0.392	26	0.024	0.004	8	0.292	195.753	0.23	72.72
181.mol	Terfenadine	5.52	5.3235	0.1965	34	1.123	85	0.156	-0.006	17.5	1.14	502.897	0.871	43.7
182.mol	Tetracaine	3.51	3.7148	-0.2048	41.57	0.767	27	0.028	-0.004	9.5	0.467	350.064	0.411	41.57
183.mol	Thiabendazole	1.94	1.3245	0.6155	69.81	0.655	40	0.028	-0.011	7	0.355	261.85	0.551	41.57
184.mol	Thiamphenicol	-0.27	-0.5873	0.3173	112.08	0.259	35	0.028	0.003	10.5	0.107	201.38	0.072	103.7
186.mol	Tralkoxydim	4.46	4.4558	0.0042	58.89	1.09	62	0.057	0.001	12	0.605	369.066	0.779	58.89
187.mol	Trazodone	1.66	2.3977	-0.7377	46.3	0.677	68	0.103	0.003	13	0.47	317.689	0.44	46.3
188.mol	Trimethoprim	0.83	1.4642	-0.6342	105.51	0.558	49	0.035	-0.002	10.5	0.274	230.721	0.254	105.51
189.mol	Trovafloxacin	0.15	-0.3398	0.4898	101.45	0.453	107	0.099	0.009	15	0.335	313.697	0.366	101.45
190.mol	Trp-Phe	-0.28	0.2391	-0.5191	108.21	0.394	59	0.06	-0.001	13	0.317	251.928	0.271	108.21
191.mol	Trp-Trp	-0.1	-0.018	-0.082	124	0.44	77	0.056	-0.001	14.5	0.312	264.342	0.343	124
192.mol	Tryptophan	-0.77	-0.2481	-0.5219	98.2	0.394	34	0.028	0.007	7.5	0.25	176.036	0.227	79.11
194.mol	Verapamil	4.33	3.8853	0.4447	63.95	1.052	70	0.048	0.004	16.5	0.881	485.585	0.759	63.95
195.mol	Warfarin	3.54	2.4709	1.0691	67.51	0.795	65	0.073	0.001	11.5	0.576	270.003	0.624	67.51
test
001.mol	1-Benzylimidazole	1.6	1.248	0.352	43	0.573	23	0.032	0	6	0.428	191.29	0.41	17.82
002.mol	2,4-Dichlorophenoxyacetic acid	2.78	2.9783	-0.1983	46.53	0.791	20	0.024	0.007	6.5	0.522	196.734	0.492	46.53
004.mol	3,4-Dichlorophenol	3.39	3.8638	-0.4738	20.23	0.863	13	0.024	0.007	4.5	0.641	177.204	0.635	20.23
008.mol	3-Chlorophenol	2.57	2.5277	0.0423	20.23	0.681	11	0.028	0.007	4	0.578	127.924	0.546	20.23
028.mol	Amoxicillin	-1.71	-1.7229	0.0129	158.26	0.172	76	0.028	0.006	12.5	0.369	164.414	-0.071	132.96
030.mol	Antipyrine (phenazone)	0.56	0.4371	0.1229	84	0.526	36	0.032	-0.008	7	0.536	211.205	0.346	26.93
033.mol	Bentazone	2.83	1.7299	1.1001	74.86	0.588	47	0.062	0	8	0	210.804	0.309	66.48
034.mol	Benzocaine	1.89	1.9062	-0.0162	52.32	0.52	18	0.028	-0.005	6	0.353	225.053	0.295	52.32
043.mol	Carvedilol	4.14	3.4016	0.7384	75.74	0.859	78	0.08	-0.005	15	0.542	347.597	0.517	75.74
064.mol	Cromolyn	1.95	1.7931	0.1569	122.6	0.493	93	0.078	0.002	17	0.28	358.463	0.247	173.71
065.mol	Dapsone	0.94	0.9417	-0.0017	111.63	0.56	36	0.056	0.003	8.5	0.258	220.609	0.422	103.25
071.mol	Diflunisal	4.32	3.9003	0.4197	57.53	0.925	42	0.048	0.013	9	0.677	288.699	0.609	57.53
074.mol	Disopyramide	2.37	2.7188	-0.3488	59.22	0.743	59	0.057	-0.005	12.5	0.682	339.642	0.555	59.22
077.mol	Ephedrine	1.13	0.6715	0.4585	52.8	0.4	18	0.032	-0.001	6	0.299	173.665	0.19	32.26
078.mol	Ergonovine	1.67	1.8769	-0.2069	68.36	0.602	81	0.08	-0.001	12	0.267	291.508	0.259	68.36
080.mol	Flamprop	3.09	3.117	-0.027	57.61	0.878	49	0.056	0.011	11	0.65	265.936	0.632	57.61
085.mol	Flurbiprofen	3.99	3.9066	0.0834	37.3	0.964	39	0.056	0.009	9	0.809	269.167	0.707	37.3
086.mol	Fluvastatin	4.17	4.302	-0.132	82.69	1.06	82	0.056	0.006	15	0.724	413.825	0.745	82.69
087.mol	Fomesafen	3	3.2926	-0.2926	91.2	0.904	61	0.048	0.022	14	0.532	309.522	0.673	136.31
090.mol	Guanabenz	3.02	3.0062	0.0138	74.26	0.652	22	0.024	-0.008	7	0.79	207.065	0.341	74.26
091.mol	Haloperidol	3.67	3.7814	-0.1114	40.54	0.84	55	0.111	0.005	13	0.64	400.956	0.63	40.54
100.mol	Ioxynil	3.43	2.67	0.76	44.02	0.68	19	0.021	0.012	5.5	0.736	233.12	0.533	44.02
102.mol	Ketoprofen	3.16	2.9762	0.1838	54.37	0.755	39	0.06	0.008	9.5	0.705	282.793	0.578	54.37
103.mol	Ketorolac	1.265	1.8305	-0.5655	59.3	0.642	56	0.032	0.007	9.5	0.469	281.191	0.448	59.3
106.mol	Lorazepam	2.48	2.6316	-0.1516	61.69	0.823	58	0.052	0.007	10.5	0.62	227.773	0.583	61.69
108.mol	Mebendazole	2.42	2.8404	-0.4204	84.08	0.757	55	0.056	0	11	0.495	319.82	0.504	84.08
109.mol	Mecoprop	3.21	3.055	0.155	46.53	0.796	22	0.024	0.014	7	0.58	226.019	0.508	46.53
117.mol	Metolazone	4.1	3.8565	0.2435	74.3	0.844	72	0.065	0.004	12	0.424	289.097	0.546	118.52
120.mol	Naloxone	2.23	1.1134	1.1166	70	0.536	118	0.115	0.008	12	0.309	271.462	0.247	70
121.mol	Naphthalene	3.37	3.54	-0.17	0	0.799	22	0.056	-0.01	5	0.761	208.288	0.656	0
125.mol	Nitrazepam	2.38	1.9375	0.4425	93.27	0.674	55	0.056	0.011	10.5	0.482	259.955	0.459	93.27
130.mol	Norfloxacin	1.49	0.9605	0.5295	74.57	0.46	67	0.093	0.006	11.5	0.27	260.323	0.234	74.57
145.mol	Phenylalanine	-1.38	-1.5874	0.2074	113.1	0.2	16	0.032	0.005	6	0.224	113.77	0.121	63.32
146.mol	Phenylbutazone	3.47	3.1921	0.2779	40.62	0.881	67	0.064	0.003	11.5	0.855	264.488	0.618	40.62
147.mol	Phenytoin	2.24	2.0241	0.2159	58.2	0.615	60	0.064	0.004	9.5	0.763	129.208	0.356	58.2
148.mol	Phe-Phe	-0.63	0.7076	-1.3376	92.42	0.398	41	0.064	0.007	11.5	0.302	220.171	0.167	92.42
150.mol	Pindolol	1.83	2.0762	-0.2462	57.28	0.592	37	0.024	-0.005	9	0.318	276.687	0.309	57.28
157.mol	Propranolol	3.48	3.5295	-0.0495	41.49	0.761	38	0.052	-0.009	9.5	0.48	293.515	0.405	41.49
159.mol	Pyrimethamine	2.87	2.9115	-0.0415	77.82	0.798	42	0.04	0.002	8.5	0.486	224.031	0.481	77.82
164.mol	Rivastigmine	2.1	2.8073	-0.7073	32.78	0.682	29	0.028	-0.006	9	0.484	290.237	0.426	32.78
166.mol	Saccharin	0.91	-0.0434	0.9534	83.65	0.355	35	0.028	0.014	6	0.011	126.287	0.12	75.27
171.mol	Sulfamethazine	0.89	0.6173	0.2727	123.42	0.502	41	0.042	-0.001	9.5	0	246.432	0.365	115.04
172.mol	Sulfasalazine	3.61	4.4258	-0.8158	84.9	1.008	61	0.077	0.009	14	0	321.285	0.684	141.31
174.mol	Sulfisoxazole	1.01	0.8183	0.1917	106.6	0.526	39	0.028	0.002	9	0	261.077	0.387	98.22
176.mol	Suprofen	2.42	2.2596	0.1604	82.61	0.81	37	0.028	0.011	9	0.612	262.413	0.607	54.37
178.mol	Tamoxifen	5.26	5.401	-0.141	12.47	1.225	65	0.092	-0.001	14	1.081	387.543	0.982	12.47
185.mol	Tolnaftate	5.4	4.3309	1.0691	44.56	1.122	52	0.08	-0.008	11	0	325.079	0.836	12.47
193.mol	Valsartan	3.9	3.8466	0.0534	83.6	0.88	78	0.056	0	16	0.637	399.446	0.608	112.07

## Sheet: Sheet2
ID	Name	Exp. endpoint	Pred. by model eq.	Residual	PSA	SKMostHphobic	4PathCount	chiV6chain	AveragePotential	AlphaR	XKAverageHydrophobicity	SAHydrophobicArea	SKAverage	PolarSurfaceAreaExcludingPandS
003.mol	2-Aminobenzoic acid	1.26	1.1309	0.1291	63.32	0.475	16	0.028	0.007	5	0.25	144.469	0.223	63.32
005.mol	3,5-Dichlorophenol	3.63	3.6918	-0.0618	20.23	0.849	15	0.024	0.007	4.5	0.637	179.493	0.633	20.23
006.mol	3-Aminobenzoic acid	0.34	0.399	-0.059	70	0.385	15	0.028	0.007	5	0.252	153.436	0.231	63.32
007.mol	3-Bromoquinoline	2.91	2.8631	0.0469	21.9	0.785	25	0.046	-0.004	5.5	0.624	229.203	0.657	12.89
009.mol	4-Aminobenzoic acid	0.86	0.5373	0.3227	63.32	0.384	14	0.028	0.007	5	0.252	157.99	0.233	63.32
010.mol	4-Butoxyphenol	2.87	2.7491	0.1209	29.46	0.688	16	0.028	-0.002	6	0.572	243.076	0.519	29.46
011.mol	4-Chlorophenol	2.45	2.488	-0.038	29.3	0.664	10	0.028	0.002	4	0.522	156.368	0.498	20.23
012.mol	4-Ethoxyphenol	1.81	1.942	-0.132	38.7	0.592	14	0.028	-0.003	5	0.433	196.713	0.403	29.46
013.mol	4-Iodophenol	2.9	2.7765	0.1235	20.23	0.612	10	0.028	0.001	4	0.611	166.943	0.469	20.23
014.mol	4-Methoxyphenol	1.41	1.3653	0.0447	46.6	0.531	12	0.028	-0.002	4.5	0.368	169.473	0.344	29.46
015.mol	4-Pentoxyphenol	3.26	3.1021	0.1579	29.46	0.741	17	0.028	-0.001	6.5	0.636	265.988	0.573	29.46
016.mol	4-Phenylbutylamine	2.39	2.3327	0.0573	26.02	0.611	14	0.032	-0.004	5.5	0.469	206.592	0.412	26.02
017.mol	4-Propoxyphenol	2.31	2.8643	-0.5543	29.46	0.717	15	0.028	0	5.5	0.58	155.673	0.533	29.46
018.mol	5-Phenylvaleric acid	2.92	2.6447	0.2753	37.3	0.703	16	0.032	0.01	6.5	0.588	233.833	0.515	37.3
019.mol	Acebutolol	2.02	1.8328	0.1872	87.66	0.575	40	0.024	-0.001	12	0.267	354.277	0.327	87.66
020.mol	Acetaminophen	0.34	0.6683	-0.3283	77.9	0.495	16	0.028	-0.002	5.5	0.216	177.033	0.3	49.33
021.mol	Acetophenone	1.58	1.4477	0.1323	41.4	0.565	12	0.032	-0.001	4.5	0.459	190.53	0.432	17.07
022.mol	Acetylsalicylic acid	0.9	0.9666	-0.0666	63.6	0.447	23	0.028	0.002	6.5	0.35	172.957	0.273	63.6
023.mol	Alprazolam	2.61	3.0152	-0.4052	43.07	0.884	72	0.056	0.005	11	0.831	286.369	0.632	43.07
024.mol	Alprenolol	2.99	2.5599	0.4301	41.49	0.615	27	0.028	-0.008	9	0.402	283.7	0.329	41.49
025.mol	Aminopyrine	0.85	1.0384	-0.1884	67.4	0.503	48	0.032	-0.009	8.5	0.453	250.426	0.291	30.17
026.mol	Amitriptyline	4.62	4.9183	-0.2983	9	1.069	55	0.056	-0.005	10.5	0.858	340.046	0.77	3.24
027.mol	Amlodipine	3.74	3.3935	0.3465	81.8	0.786	73	0.046	-0.002	14	0.453	319.958	0.352	99.88
029.mol	Ampicillin	-2.17	-2.0385	-0.1315	138.03	0.129	74	0.032	-0.001	12	0.368	208.031	-0.06	112.73
031.mol	Atenolol	0.22	0.1532	0.0668	84.58	0.303	27	0.028	0.003	9.5	0.164	193.935	0.067	84.58
032.mol	Atropine	1.89	1.4201	0.4699	49.77	0.5	55	0.075	-0.002	10.5	0.393	266.526	0.322	49.77
035.mol	Benzoic acid	1.96	2.1432	-0.1832	37.3	0.542	12	0.032	0.007	4.5	0.422	161.52	0.331	37.3
036.mol	Bifonazole	4.77	4.9596	-0.1896	17.82	1.102	65	0.092	-0.007	12	0.951	466.555	0.865	17.82
037.mol	Bisoprolol	2.15	2.0414	0.1086	59.95	0.54	30	0.028	-0.002	11.5	0.36	347.432	0.301	59.95
038.mol	Bromazepam	1.65	2.2939	-0.6439	54.35	0.727	51	0.049	0.003	9.5	0.396	268.792	0.486	54.35
039.mol	Bumetanide	4.06	4.5235	-0.4635	78.7	0.937	55	0.053	0.002	12.5	0.41	345.346	0.603	118.72
040.mol	Bupropion	3.21	3.436	-0.226	29.1	0.817	27	0.028	0.003	8	0.742	278.239	0.622	29.1
041.mol	Carazolol	3.73	3.6693	0.0607	57.28	0.814	59	0.052	-0.01	11	0.523	349.561	0.478	57.28
042.mol	Carbamazepine	2.45	3.0449	-0.5949	48.02	0.816	54	0.056	-0.008	9	0.549	297.46	0.636	48.02
044.mol	Cefadroxil	-0.09	-0.3343	0.2443	158.26	0.291	70	0.084	0.002	12.5	0.174	154.842	-0.081	132.96
045.mol	Cefalexin	0.65	0.5127	0.1373	123.4	0.353	68	0.088	0.008	12	0.265	186.723	-0.026	112.73
046.mol	Celiprolol	1.92	2.0377	-0.1177	90.9	0.678	45	0.024	0	13.5	0.273	351.904	0.409	90.9
047.mol	Chlorambucil	3.7	3.2156	0.4844	40.54	0.823	30	0.028	0.01	9.5	0.606	301.316	0.578	40.54
048.mol	Chloramphenicol	1.14	0.8834	0.2566	121.37	0.435	33	0.028	0.015	10	0.287	174.633	0.084	121.37
049.mol	Chlorothiazide	-0.24	-0.0353	-0.2047	135.45	0.465	45	0.06	0.017	8.5	0.034	183.142	0.216	118.69
050.mol	Chlorpheniramine	3.39	3.9023	-0.5123	16.13	0.925	38	0.053	-0.002	9.5	0.612	303.942	0.663	16.13
051.mol	Chlorpromazine	5.4	5.4701	-0.0701	31.78	1.223	58	0.086	-0.005	10.5	0.793	347.942	0.839	6.48
052.mol	Chlorprothixene	6.03	5.3408	0.6892	21.1	1.2	58	0.09	-0.002	10.5	0.921	365.11	0.948	3.24
053.mol	Chlorsulfuron	1.79	1.4552	0.3348	131.55	0.584	51	0.039	-0.002	11.5	0	253.664	0.27	123.17
054.mol	Chlortalidone	-0.74	-0.1934	-0.5466	121.63	0.365	69	0.052	0.011	11	0.345	217.584	0.215	113.25
055.mol	Ciprofloxacin	-1.08	-1.5556	0.4756	104.9	0.291	76	0.093	0.009	12	0.292	287.258	0.262	74.57
056.mol	Clofibrate	3.65	3.5281	0.1219	35.53	0.825	25	0.028	-0.004	8	0.653	237.47	0.544	35.53
057.mol	Clonazepam	3.02	2.8587	0.1613	93.27	0.858	59	0.052	0.011	11	0.575	262.796	0.583	93.27
058.mol	Clonidine	1.57	2.2257	-0.6557	36.42	0.673	30	0.024	-0.006	7	0.535	179.068	0.465	36.42
059.mol	Clotrimazole	5.2	5.0106	0.1894	17.82	1.24	84	0.092	-0.004	12.5	1.145	313.203	1.005	17.82
060.mol	Clozapine	4.1	4.0854	0.0146	35.16	0.929	68	0.102	-0.008	11.5	0.56	327.635	0.607	35.16
061.mol	Cocaine	3.01	2.2712	0.7388	55.84	0.624	62	0.067	-0.008	11	0.427	242.627	0.298	55.84
062.mol	Codeine	1.19	1.2284	-0.0384	56	0.537	107	0.12	0	11	0.349	283.422	0.288	41.93
063.mol	Coumarin	1.39	1.3826	0.0074	58.4	0.552	25	0.045	0	5.5	0.53	170.039	0.377	30.21
066.mol	Debrisoquine	0.85	1.1733	-0.3233	53.11	0.359	29	0.067	-0.009	6.5	0.352	169.227	0.151	53.11
067.mol	Desipramine	3.79	4.173	-0.383	15.27	0.943	54	0.056	-0.007	10	0.693	289.962	0.622	15.27
068.mol	Diacetylmorphine	1.59	1.6449	-0.0549	65.07	0.584	118	0.12	-0.005	13.5	0.431	313.131	0.348	65.07
069.mol	Diclofenac	4.51	4.7773	-0.2673	49.33	1.107	41	0.052	-0.001	9.5	0.84	278.867	0.842	49.33
070.mol	Diethylstilbestrol	5.07	5.5014	-0.4314	40.46	1.23	44	0.056	0.003	10	0.905	315.3	0.937	40.46
072.mol	Diltiazem	2.89	2.6989	0.1911	84.38	0.839	75	0.056	-0.005	14.5	0.446	343.596	0.47	59.08
073.mol	Diphenhydramine	3.18	3.128	0.052	21.1	0.77	37	0.064	0	9.5	0.651	262.236	0.517	12.47
075.mol	Doxorubicin	0.65	0.8555	-0.2055	155	0.343	138	0.123	-0.001	19.5	0.206	303.191	-0.047	206.07
076.mol	Enalaprilat	-0.13	1.1457	-1.2757	106.94	0.487	50	0.032	0.003	12.5	0.299	217.142	0.129	106.94
079.mol	Fenpropimorph	4.93	4.9856	-0.0556	12.47	0.982	44	0.058	-0.005	11	0.85	357.345	0.664	12.47
081.mol	Fluconazole	0.5	-0.1396	0.6396	81.65	0.378	57	0.024	-0.005	11	0.314	147.708	0.201	81.65
082.mol	Flufenamic acid	5.56	5.1055	0.4545	34.4	1.091	42	0.056	0.007	10	0.697	318.945	0.767	49.33
083.mol	Flumazenil	1.64	1.0018	0.6382	64.43	0.514	67	0.024	0.002	11	0.269	273.697	0.254	64.43
084.mol	Flumequine	1.72	1.7723	-0.0523	57.61	0.591	64	0.069	0.01	9.5	0.496	280.599	0.411	57.61
088.mol	Furosemide	2.56	2.2861	0.2739	103.7	0.645	47	0.021	0.009	10.5	0.118	256.627	0.411	148.65
089.mol	Griseofulvin	2.18	2.2831	-0.1031	74.97	0.741	87	0.048	0.002	12	0.478	344.55	0.51	74.97
092.mol	Heptastigmine	4.82	4.6349	0.1851	44.81	0.973	77	0.024	-0.005	13	0.781	413.368	0.587	44.81
093.mol	Hydrochlorothiazide	-0.03	-0.309	0.279	147.15	0.381	45	0.075	0.013	8.5	0	153.08	0.115	130.39
094.mol	Hydroflumethiazide	0.54	0.4884	0.0516	146.9	0.437	54	0.075	0.018	10	0	168.561	0.164	156.41
095.mol	Hydroxyzine	3.55	3.422	0.128	35.94	0.774	59	0.11	-0.002	13	0.474	307.391	0.402	35.94
096.mol	Ibuprofen	4.13	3.75	0.38	37.3	0.873	24	0.028	0.002	7.5	0.741	242.757	0.618	37.3
097.mol	Imazaquin	1.86	1.4923	0.3677	95.94	0.598	66	0.044	0.006	11.5	0.472	258.176	0.375	95.94
098.mol	Imipramine	4.39	4.3287	0.0613	6.48	0.962	55	0.056	-0.006	10.5	0.756	334.15	0.693	6.48
099.mol	Indomethacin	3.51	4.3134	-0.8034	68.53	0.978	73	0.052	0.002	12.5	0.748	388.253	0.663	68.53
101.mol	Ketoconazole	4.34	4.2547	0.0853	69.06	1.035	98	0.102	0.004	18	0.566	415.002	0.603	69.06
104.mol	Labetalol	1.33	2.3242	-0.9942	95.58	0.608	44	0.056	-0.001	12	0.39	286.082	0.276	95.58
105.mol	Lidocaine	2.44	2.6036	-0.1636	32.34	0.684	29	0.024	-0.007	8.5	0.448	281.461	0.458	32.34
107.mol	Lormetazepam	2.72	3.1982	-0.4782	52.9	0.894	63	0.052	0.008	11	0.629	255.436	0.583	52.9
110.mol	Mefluidide	2.02	2.0636	-0.0436	83.65	0.783	35	0.021	0.004	10	0.009	286.269	0.556	75.27
111.mol	Meloxicam	3.43	3.411	0.019	91.6	0.76	69	0.062	0.002	11.5	0	337.727	0.385	99.6
112.mol	Melphalan	-0.52	-0.1399	-0.3801	87.7	0.371	31	0.028	0.009	9.5	0.38	253.26	0.329	66.56
113.mol	Methotrexate	0.54	0.5184	0.0216	158.5	0.309	74	0.055	0.005	16.5	0.093	238.594	0.04	210.54
114.mol	Methysergide	1.95	2.0114	-0.0614	57.5	0.618	88	0.08	-0.003	13	0.312	337.036	0.307	57.5
115.mol	Metipranolol	2.81	2.4265	0.3835	67.79	0.636	40	0.018	-0.007	11	0.378	329.761	0.35	67.79
116.mol	Metoclopramide	2.34	1.9124	0.4276	67.59	0.623	35	0.021	-0.001	10	0.359	241.65	0.341	67.59
118.mol	Metoprolol	1.95	1.7498	0.2002	50.72	0.512	26	0.028	0.001	9.5	0.291	283.896	0.244	50.72
119.mol	Nadolol	0.85	1.0663	-0.2163	81.95	0.4	45	0.066	0	11	0.187	252.033	0.096	81.95
122.mol	Naproxen	3.24	3.6225	-0.3825	46.53	0.881	38	0.048	0.004	8.5	0.69	249.037	0.61	46.53
123.mol	Nifedipine	3.17	2.8894	0.2806	96.7	0.686	70	0.046	-0.005	12.5	0.504	319.915	0.386	116.44
124.mol	Niflumic acid	3.88	3.2672	0.6128	62.22	0.866	42	0.049	0.002	10	0.514	313.376	0.632	62.22
126.mol	Nitrendipine	3.59	3.2033	0.3867	92.5	0.715	69	0.046	0.002	13	0.576	365.542	0.442	116.44
127.mol	N-Methylaniline	1.65	1.6284	0.0216	40	0.575	10	0.032	-0.01	4	0.4	184.451	0.402	12.03
128.mol	Norcodeine	0.69	0.8584	-0.1684	50.72	0.456	103	0.124	0.003	10.5	0.291	240.399	0.224	50.72
129.mol	Nordiazepam	3.15	2.9419	0.2081	41.46	0.843	51	0.056	0.009	9.5	0.602	243.174	0.593	41.46
131.mol	Normorphine	-0.17	0.2632	-0.4332	82.8	0.427	100	0.124	0.002	10	0.235	210.068	0.18	61.72
132.mol	Nortriptyline	4.39	4.2362	0.1538	18.4	0.964	54	0.056	-0.006	10	0.803	316.469	0.706	12.03
133.mol	Ofloxacin	-0.41	-0.1945	-0.2155	82.6	0.391	90	0.103	0.004	13	0.239	319.874	0.234	73.32
134.mol	Omeprazole	1.8	1.7495	0.0505	113.38	0.686	63	0.04	0.001	12	0.469	332.287	0.494	94.17
135.mol	Oxprenolol	2.51	2.213	0.297	50.72	0.595	28	0.028	-0.006	9.5	0.34	260.265	0.293	50.72
136.mol	Papaverine	2.95	3.6619	-0.7119	49.81	0.88	66	0.064	-0.006	12.5	0.624	391.947	0.66	49.81
137.mol	Penbutolol	4.62	4.3191	0.3009	41.49	0.956	40	0.028	-0.003	10.5	0.611	310.635	0.559	41.49
138.mol	Penicillin V	2.09	1.465	0.625	121.24	0.535	71	0.032	0.001	12	0.474	216.082	0.078	95.94
139.mol	Pentachlorophenol	5.12	4.9701	0.1499	20.23	1.184	24	0.016	0.018	6	0.978	247.413	1.025	20.23
140.mol	Pentamidine	2.08	2.4219	-0.3419	118.2	0.643	41	0.056	-0.005	12.5	0.552	407.83	0.45	118.2
141.mol	Pericyazine	3.65	4.1045	-0.4545	75.8	1.027	72	0.151	0.002	13	0.578	317.668	0.657	50.5
142.mol	Phenazopyridine	3.31	2.9295	0.3805	89.65	0.784	30	0.051	-0.009	8	0.35	255.069	0.527	89.65
143.mol	Phenobarbital	1.53	1.5003	0.0297	75.27	0.45	47	0.048	0.011	8.5	0.435	128.141	0.12	75.27
144.mol	Phenol	1.48	1.2669	0.2131	52.8	0.504	8	0.032	-0.004	3.5	0.405	135.527	0.36	20.23
149.mol	Phe-Phe-Phe	0.02	0.6718	-0.6518	121.52	0.5	66	0.096	0.008	17	0.469	269.098	0.277	121.52
151.mol	Prazosin	2.16	1.8179	0.3421	106.95	0.558	79	0.083	-0.005	14	0.191	332.702	0.267	106.95
152.mol	Primaquine	3	3.4409	-0.4409	60.17	0.846	43	0.042	-0.006	9.5	0.409	301.742	0.511	60.17
153.mol	Probenecid	3.7	3.0608	0.6392	83.06	0.786	35	0.028	0.006	9.5	0.246	302.565	0.469	74.68
154.mol	Procainamide	1.23	1.2642	-0.0342	58.36	0.44	24	0.028	-0.005	8.5	0.234	248.306	0.209	58.36
155.mol	Procaine	2.14	2.1052	0.0348	55.56	0.541	24	0.028	-0.005	8.5	0.336	295.232	0.298	55.56
156.mol	Promethazine	4.05	4.5525	-0.5025	31.78	1.079	56	0.09	-0.006	10	0.738	317.901	0.767	6.48
158.mol	Proquazone	3.13	3.8239	-0.6939	34.89	0.915	63	0.069	-0.002	10.5	0.735	354.873	0.735	34.89
160.mol	Quinidine	3.44	3.0699	0.3701	45.59	0.713	76	0.191	-0.002	12	0.435	319.788	0.484	45.59
161.mol	Quinine	3.5	2.7869	0.7131	45.59	0.688	76	0.191	-0.002	12	0.434	301.324	0.484	45.59
162.mol	Quinmerac	0.78	0.9345	-0.1545	50.19	0.565	40	0.039	0.008	7.5	0.551	270.503	0.59	50.19
163.mol	Quinoline	2.15	2.062	0.088	34.1	0.661	22	0.049	-0.009	5	0.491	202.658	0.519	12.89
165.mol	Rufinamide	0.9	0.4976	0.4024	73.8	0.415	37	0.024	0.002	8.5	0.247	133.011	0.135	73.8
167.mol	Salicylic acid	2.19	2.0417	0.1483	57.53	0.53	16	0.028	0.003	5	0.322	153.641	0.249	57.53
168.mol	Serotonin	0.53	1.0892	-0.5592	62.04	0.5	33	0.024	-0.002	6.5	0.235	204.204	0.302	62.04
169.mol	Sotalol	-0.47	-0.0212	-0.4488	86.81	0.403	28	0.028	0.005	9	0	219.877	0.202	78.43
170.mol	Sulfadiazine	-0.12	-0.1382	0.0182	106.35	0.399	34	0.047	-0.007	8.5	0	181.037	0.244	97.97
173.mol	Sulfinpyrazone	2.32	2.537	-0.217	76.9	0.829	82	0.096	0.005	14.5	0.507	366.257	0.588	57.69
175.mol	Sulindac	3.6	3.038	0.562	73.58	0.994	69	0.052	0.009	12.5	0.595	385.183	0.823	54.37
177.mol	Tacrine	3.32	2.8079	0.5121	38.91	0.691	46	0.104	-0.008	7.5	0.454	282.76	0.534	38.91
179.mol	Terazosin	2.29	2.332	-0.042	103.04	0.59	79	0.083	-0.005	14	0.195	307.535	0.162	103.04
180.mol	Terbutaline	-0.08	0.2173	-0.2973	90	0.392	26	0.024	0.004	8	0.292	195.753	0.23	72.72
181.mol	Terfenadine	5.52	5.3235	0.1965	34	1.123	85	0.156	-0.006	17.5	1.14	502.897	0.871	43.7
182.mol	Tetracaine	3.51	3.7148	-0.2048	41.57	0.767	27	0.028	-0.004	9.5	0.467	350.064	0.411	41.57
183.mol	Thiabendazole	1.94	1.3245	0.6155	69.81	0.655	40	0.028	-0.011	7	0.355	261.85	0.551	41.57
184.mol	Thiamphenicol	-0.27	-0.5873	0.3173	112.08	0.259	35	0.028	0.003	10.5	0.107	201.38	0.072	103.7
186.mol	Tralkoxydim	4.46	4.4558	0.0042	58.89	1.09	62	0.057	0.001	12	0.605	369.066	0.779	58.89
187.mol	Trazodone	1.66	2.3977	-0.7377	46.3	0.677	68	0.103	0.003	13	0.47	317.689	0.44	46.3
188.mol	Trimethoprim	0.83	1.4642	-0.6342	105.51	0.558	49	0.035	-0.002	10.5	0.274	230.721	0.254	105.51
189.mol	Trovafloxacin	0.15	-0.3398	0.4898	101.45	0.453	107	0.099	0.009	15	0.335	313.697	0.366	101.45
190.mol	Trp-Phe	-0.28	0.2391	-0.5191	108.21	0.394	59	0.06	-0.001	13	0.317	251.928	0.271	108.21
191.mol	Trp-Trp	-0.1	-0.018	-0.082	124	0.44	77	0.056	-0.001	14.5	0.312	264.342	0.343	124
192.mol	Tryptophan	-0.77	-0.2481	-0.5219	98.2	0.394	34	0.028	0.007	7.5	0.25	176.036	0.227	79.11
194.mol	Verapamil	4.33	3.8853	0.4447	63.95	1.052	70	0.048	0.004	16.5	0.881	485.585	0.759	63.95
195.mol	Warfarin	3.54	2.4709	1.0691	67.51	0.795	65	0.073	0.001	11.5	0.576	270.003	0.624	67.51
test
001.mol	1-Benzylimidazole	1.6	1.248	0.352	43	0.573	23	0.032	0	6	0.428	191.29	0.41	17.82
002.mol	2,4-Dichlorophenoxyacetic acid	2.78	2.9783	-0.1983	46.53	0.791	20	0.024	0.007	6.5	0.522	196.734	0.492	46.53
004.mol	3,4-Dichlorophenol	3.39	3.8638	-0.4738	20.23	0.863	13	0.024	0.007	4.5	0.641	177.204	0.635	20.23
008.mol	3-Chlorophenol	2.57	2.5277	0.0423	20.23	0.681	11	0.028	0.007	4	0.578	127.924	0.546	20.23
028.mol	Amoxicillin	-1.71	-1.7229	0.0129	158.26	0.172	76	0.028	0.006	12.5	0.369	164.414	-0.071	132.96
030.mol	Antipyrine (phenazone)	0.56	0.4371	0.1229	84	0.526	36	0.032	-0.008	7	0.536	211.205	0.346	26.93
033.mol	Bentazone	2.83	1.7299	1.1001	74.86	0.588	47	0.062	0	8	0	210.804	0.309	66.48
034.mol	Benzocaine	1.89	1.9062	-0.0162	52.32	0.52	18	0.028	-0.005	6	0.353	225.053	0.295	52.32
043.mol	Carvedilol	4.14	3.4016	0.7384	75.74	0.859	78	0.08	-0.005	15	0.542	347.597	0.517	75.74
064.mol	Cromolyn	1.95	1.7931	0.1569	122.6	0.493	93	0.078	0.002	17	0.28	358.463	0.247	173.71
065.mol	Dapsone	0.94	0.9417	-0.0017	111.63	0.56	36	0.056	0.003	8.5	0.258	220.609	0.422	103.25
071.mol	Diflunisal	4.32	3.9003	0.4197	57.53	0.925	42	0.048	0.013	9	0.677	288.699	0.609	57.53
074.mol	Disopyramide	2.37	2.7188	-0.3488	59.22	0.743	59	0.057	-0.005	12.5	0.682	339.642	0.555	59.22
077.mol	Ephedrine	1.13	0.6715	0.4585	52.8	0.4	18	0.032	-0.001	6	0.299	173.665	0.19	32.26
078.mol	Ergonovine	1.67	1.8769	-0.2069	68.36	0.602	81	0.08	-0.001	12	0.267	291.508	0.259	68.36
080.mol	Flamprop	3.09	3.117	-0.027	57.61	0.878	49	0.056	0.011	11	0.65	265.936	0.632	57.61
085.mol	Flurbiprofen	3.99	3.9066	0.0834	37.3	0.964	39	0.056	0.009	9	0.809	269.167	0.707	37.3
086.mol	Fluvastatin	4.17	4.302	-0.132	82.69	1.06	82	0.056	0.006	15	0.724	413.825	0.745	82.69
087.mol	Fomesafen	3	3.2926	-0.2926	91.2	0.904	61	0.048	0.022	14	0.532	309.522	0.673	136.31
090.mol	Guanabenz	3.02	3.0062	0.0138	74.26	0.652	22	0.024	-0.008	7	0.79	207.065	0.341	74.26
091.mol	Haloperidol	3.67	3.7814	-0.1114	40.54	0.84	55	0.111	0.005	13	0.64	400.956	0.63	40.54
100.mol	Ioxynil	3.43	2.67	0.76	44.02	0.68	19	0.021	0.012	5.5	0.736	233.12	0.533	44.02
102.mol	Ketoprofen	3.16	2.9762	0.1838	54.37	0.755	39	0.06	0.008	9.5	0.705	282.793	0.578	54.37
103.mol	Ketorolac	1.265	1.8305	-0.5655	59.3	0.642	56	0.032	0.007	9.5	0.469	281.191	0.448	59.3
106.mol	Lorazepam	2.48	2.6316	-0.1516	61.69	0.823	58	0.052	0.007	10.5	0.62	227.773	0.583	61.69
108.mol	Mebendazole	2.42	2.8404	-0.4204	84.08	0.757	55	0.056	0	11	0.495	319.82	0.504	84.08
109.mol	Mecoprop	3.21	3.055	0.155	46.53	0.796	22	0.024	0.014	7	0.58	226.019	0.508	46.53
117.mol	Metolazone	4.1	3.8565	0.2435	74.3	0.844	72	0.065	0.004	12	0.424	289.097	0.546	118.52
120.mol	Naloxone	2.23	1.1134	1.1166	70	0.536	118	0.115	0.008	12	0.309	271.462	0.247	70
121.mol	Naphthalene	3.37	3.54	-0.17	0	0.799	22	0.056	-0.01	5	0.761	208.288	0.656	0
125.mol	Nitrazepam	2.38	1.9375	0.4425	93.27	0.674	55	0.056	0.011	10.5	0.482	259.955	0.459	93.27
130.mol	Norfloxacin	1.49	0.9605	0.5295	74.57	0.46	67	0.093	0.006	11.5	0.27	260.323	0.234	74.57
145.mol	Phenylalanine	-1.38	-1.5874	0.2074	113.1	0.2	16	0.032	0.005	6	0.224	113.77	0.121	63.32
146.mol	Phenylbutazone	3.47	3.1921	0.2779	40.62	0.881	67	0.064	0.003	11.5	0.855	264.488	0.618	40.62
147.mol	Phenytoin	2.24	2.0241	0.2159	58.2	0.615	60	0.064	0.004	9.5	0.763	129.208	0.356	58.2
148.mol	Phe-Phe	-0.63	0.7076	-1.3376	92.42	0.398	41	0.064	0.007	11.5	0.302	220.171	0.167	92.42
150.mol	Pindolol	1.83	2.0762	-0.2462	57.28	0.592	37	0.024	-0.005	9	0.318	276.687	0.309	57.28
157.mol	Propranolol	3.48	3.5295	-0.0495	41.49	0.761	38	0.052	-0.009	9.5	0.48	293.515	0.405	41.49
159.mol	Pyrimethamine	2.87	2.9115	-0.0415	77.82	0.798	42	0.04	0.002	8.5	0.486	224.031	0.481	77.82
164.mol	Rivastigmine	2.1	2.8073	-0.7073	32.78	0.682	29	0.028	-0.006	9	0.484	290.237	0.426	32.78
166.mol	Saccharin	0.91	-0.0434	0.9534	83.65	0.355	35	0.028	0.014	6	0.011	126.287	0.12	75.27
171.mol	Sulfamethazine	0.89	0.6173	0.2727	123.42	0.502	41	0.042	-0.001	9.5	0	246.432	0.365	115.04
172.mol	Sulfasalazine	3.61	4.4258	-0.8158	84.9	1.008	61	0.077	0.009	14	0	321.285	0.684	141.31
174.mol	Sulfisoxazole	1.01	0.8183	0.1917	106.6	0.526	39	0.028	0.002	9	0	261.077	0.387	98.22
176.mol	Suprofen	2.42	2.2596	0.1604	82.61	0.81	37	0.028	0.011	9	0.612	262.413	0.607	54.37
178.mol	Tamoxifen	5.26	5.401	-0.141	12.47	1.225	65	0.092	-0.001	14	1.081	387.543	0.982	12.47
185.mol	Tolnaftate	5.4	4.3309	1.0691	44.56	1.122	52	0.08	-0.008	11	0	325.079	0.836	12.47
193.mol	Valsartan	3.9	3.8466	0.0534	83.6	0.88	78	0.056	0	16	0.637	399.446	0.608	112.07

## Sheet: Sheet3
Variable	Coeff.	Std. coeff.	Std. err.	(+/-) Co. int. 95%	p-value
Intercept	-2.1502		0.233	0.4607	0
PSA#2	-0.0176	-0.3719	0.0032	0.0063	0
SKMostHphobic#2	7.1814	1.0497	0.5092	1.007	0
4PathCount	-0.0108	-0.1663	0.003	0.0059	0.0004
chiV6chain	6.4751	0.1318	1.5327	3.031	0
AveragePotential	-15.9893	-0.0599	6.2819	12.4229	0.012
AlphaR	-0.0897	-0.1706	0.0296	0.0586	0.0029
XKAverageHydrophobicity	2.1153	0.2667	0.4144	0.8196	0
SAHydrophobicArea	0.0055	0.2197	0.0011	0.0021	0
SKAverage	-4.0213	-0.5581	0.5079	1.0043	0
PolarSurfaceAreaExcludingPandS	0.0176	0.4064	0.0028	0.0055	0
(Fitting criteria)
R2: 0.9433		R2adj: 0.9391		R2-R2adj: 0.0042		LOF: 0.2014
Kxx: 0.6072		Delta K: 0.0243		RMSE tr: 0.3877		MAE tr: 0.3055
RSS tr: 22.0986		CCC tr: 0.9708		s: 0.4031		F: 226.3247
(Internal validation criteria)
Q2loo: 0.9341		R2-Q2loo: 0.0092		RMSE cv: 0.4181		MAE cv: 0.3303
PRESS cv: 25.6987		CCC cv: 0.9661
Q2LMO: 0.9318		R2Yscr: 0.0685		Q2Yscr: -0.0901
R2Xrnd:		Q2Xrnd:		R2Yrnd:		Q2Yrnd:
(External validation criteria)
RMSE ext: 0.4836		MAE ext: 0.3498		PRESS ext: 11.2236		R2ext: 0.8982
Q2-F1: 0.8941		Q2-F2: 0.8921		Q2-F3: 0.9118		CCC ext: 0.9463
r2m aver.: 0.8577		r2m delta: 0.0551
Calc. external data regr. angle from diagonal: -1.4561°
Predictions by LOO:
Exp(x) vs. Pred(y): R2: 0.9341	R'2o: 0.9316	k': 0.9783	Clos': 0.0027	r'2m: 0.8871
Pred(x) vs. Exp(y): R2: 0.9341	R2o: 0.9341	k: 0.9992	Clos: 0.0000	r2m: 0.9296
External predictions by model equation:
Exp(x) vs. Pred(y): R2: 0.8982	R'2o: 0.8980	k': 0.9628	Clos': 0.0002	r'2m: 0.8853
Pred(x) vs. Exp(y): R2: 0.8982	R2o: 0.8924	k: 1.0093	Clos: 0.0064	r2m: 0.8301

## Sheet: Sheet4
ID	status	Train	Train	Test
003.mol	Training	1.26	1.1309
005.mol	Training	3.63	3.6918
006.mol	Training	0.34	0.399
007.mol	Training	2.91	2.8631
009.mol	Training	0.86	0.5373
010.mol	Training	2.87	2.7491
011.mol	Training	2.45	2.488
012.mol	Training	1.81	1.942
013.mol	Training	2.9	2.7765
014.mol	Training	1.41	1.3653
015.mol	Training	3.26	3.1021
016.mol	Training	2.39	2.3327
017.mol	Training	2.31	2.8643
018.mol	Training	2.92	2.6447
019.mol	Training	2.02	1.8328
020.mol	Training	0.34	0.6683
021.mol	Training	1.58	1.4477
022.mol	Training	0.9	0.9666
023.mol	Training	2.61	3.0152
024.mol	Training	2.99	2.5599
025.mol	Training	0.85	1.0384
026.mol	Training	4.62	4.9183
027.mol	Training	3.74	3.3935
029.mol	Training	-2.17	-2.0385
031.mol	Training	0.22	0.1532
032.mol	Training	1.89	1.4201
035.mol	Training	1.96	2.1432
036.mol	Training	4.77	4.9596
037.mol	Training	2.15	2.0414
038.mol	Training	1.65	2.2939
039.mol	Training	4.06	4.5235
040.mol	Training	3.21	3.436
041.mol	Training	3.73	3.6693
042.mol	Training	2.45	3.0449
044.mol	Training	-0.09	-0.3343
045.mol	Training	0.65	0.5127
046.mol	Training	1.92	2.0377
047.mol	Training	3.7	3.2156
048.mol	Training	1.14	0.8834
049.mol	Training	-0.24	-0.0353
050.mol	Training	3.39	3.9023
051.mol	Training	5.4	5.4701
052.mol	Training	6.03	5.3408
053.mol	Training	1.79	1.4552
054.mol	Training	-0.74	-0.1934
055.mol	Training	-1.08	-1.5556
056.mol	Training	3.65	3.5281
057.mol	Training	3.02	2.8587
058.mol	Training	1.57	2.2257
059.mol	Training	5.2	5.0106
060.mol	Training	4.1	4.0854
061.mol	Training	3.01	2.2712
062.mol	Training	1.19	1.2284
063.mol	Training	1.39	1.3826
066.mol	Training	0.85	1.1733
067.mol	Training	3.79	4.173
068.mol	Training	1.59	1.6449
069.mol	Training	4.51	4.7773
070.mol	Training	5.07	5.5014
072.mol	Training	2.89	2.6989
073.mol	Training	3.18	3.128
075.mol	Training	0.65	0.8555
076.mol	Training	-0.13	1.1457
079.mol	Training	4.93	4.9856
081.mol	Training	0.5	-0.1396
082.mol	Training	5.56	5.1055
083.mol	Training	1.64	1.0018
084.mol	Training	1.72	1.7723
088.mol	Training	2.56	2.2861
089.mol	Training	2.18	2.2831
092.mol	Training	4.82	4.6349
093.mol	Training	-0.03	-0.309
094.mol	Training	0.54	0.4884
095.mol	Training	3.55	3.422
096.mol	Training	4.13	3.75
097.mol	Training	1.86	1.4923
098.mol	Training	4.39	4.3287
099.mol	Training	3.51	4.3134
101.mol	Training	4.34	4.2547
104.mol	Training	1.33	2.3242
105.mol	Training	2.44	2.6036
107.mol	Training	2.72	3.1982
110.mol	Training	2.02	2.0636
111.mol	Training	3.43	3.411
112.mol	Training	-0.52	-0.1399
113.mol	Training	0.54	0.5184
114.mol	Training	1.95	2.0114
115.mol	Training	2.81	2.4265
116.mol	Training	2.34	1.9124
118.mol	Training	1.95	1.7498
119.mol	Training	0.85	1.0663
122.mol	Training	3.24	3.6225
123.mol	Training	3.17	2.8894
124.mol	Training	3.88	3.2672
126.mol	Training	3.59	3.2033
127.mol	Training	1.65	1.6284
128.mol	Training	0.69	0.8584
129.mol	Training	3.15	2.9419
131.mol	Training	-0.17	0.2632
132.mol	Training	4.39	4.2362
133.mol	Training	-0.41	-0.1945
134.mol	Training	1.8	1.7495
135.mol	Training	2.51	2.213
136.mol	Training	2.95	3.6619
137.mol	Training	4.62	4.3191
138.mol	Training	2.09	1.465
139.mol	Training	5.12	4.9701
140.mol	Training	2.08	2.4219
141.mol	Training	3.65	4.1045
142.mol	Training	3.31	2.9295
143.mol	Training	1.53	1.5003
144.mol	Training	1.48	1.2669
149.mol	Training	0.02	0.6718
151.mol	Training	2.16	1.8179
152.mol	Training	3	3.4409
153.mol	Training	3.7	3.0608
154.mol	Training	1.23	1.2642
155.mol	Training	2.14	2.1052
156.mol	Training	4.05	4.5525
158.mol	Training	3.13	3.8239
160.mol	Training	3.44	3.0699
161.mol	Training	3.5	2.7869
162.mol	Training	0.78	0.9345
163.mol	Training	2.15	2.062
165.mol	Training	0.9	0.4976
167.mol	Training	2.19	2.0417
168.mol	Training	0.53	1.0892
169.mol	Training	-0.47	-0.0212
170.mol	Training	-0.12	-0.1382
173.mol	Training	2.32	2.537
175.mol	Training	3.6	3.038
177.mol	Training	3.32	2.8079
179.mol	Training	2.29	2.332
180.mol	Training	-0.08	0.2173
181.mol	Training	5.52	5.3235
182.mol	Training	3.51	3.7148
183.mol	Training	1.94	1.3245
184.mol	Training	-0.27	-0.5873
186.mol	Training	4.46	4.4558
187.mol	Training	1.66	2.3977
188.mol	Training	0.83	1.4642
189.mol	Training	0.15	-0.3398
190.mol	Training	-0.28	0.2391
191.mol	Training	-0.1	-0.018
192.mol	Training	-0.77	-0.2481
194.mol	Training	4.33	3.8853
195.mol	Training	3.54	2.4709
001.mol	Prediction	1.6		1.248
002.mol	Prediction	2.78		2.9783
004.mol	Prediction	3.39		3.8638
008.mol	Prediction	2.57		2.5277
028.mol	Prediction	-1.71		-1.7229
030.mol	Prediction	0.56		0.4371
033.mol	Prediction	2.83		1.7299
034.mol	Prediction	1.89		1.9062
043.mol	Prediction	4.14		3.4016
064.mol	Prediction	1.95		1.7931
065.mol	Prediction	0.94		0.9417
071.mol	Prediction	4.32		3.9003
074.mol	Prediction	2.37		2.7188
077.mol	Prediction	1.13		0.6715
078.mol	Prediction	1.67		1.8769
080.mol	Prediction	3.09		3.117
085.mol	Prediction	3.99		3.9066
086.mol	Prediction	4.17		4.302
087.mol	Prediction	3		3.2926
090.mol	Prediction	3.02		3.0062
091.mol	Prediction	3.67		3.7814
100.mol	Prediction	3.43		2.67
102.mol	Prediction	3.16		2.9762
103.mol	Prediction	1.265		1.8305
106.mol	Prediction	2.48		2.6316
108.mol	Prediction	2.42		2.8404
109.mol	Prediction	3.21		3.055
117.mol	Prediction	4.1		3.8565
120.mol	Prediction	2.23		1.1134
121.mol	Prediction	3.37		3.54
125.mol	Prediction	2.38		1.9375
130.mol	Prediction	1.49		0.9605
145.mol	Prediction	-1.38		-1.5874
146.mol	Prediction	3.47		3.1921
147.mol	Prediction	2.24		2.0241
148.mol	Prediction	-0.63		0.7076
150.mol	Prediction	1.83		2.0762
157.mol	Prediction	3.48		3.5295
159.mol	Prediction	2.87		2.9115
164.mol	Prediction	2.1		2.8073
166.mol	Prediction	0.91		-0.0434
171.mol	Prediction	0.89		0.6173
172.mol	Prediction	3.61		4.4258
174.mol	Prediction	1.01		0.8183
176.mol	Prediction	2.42		2.2596
178.mol	Prediction	5.26		5.401
185.mol	Prediction	5.4		4.3309
193.mol	Prediction	3.9		3.8466

## Sheet: Sheet5
ID	status	logp(exp)	Residual Train	Residual Test
003.mol	Training	1.26	0.1291
005.mol	Training	3.63	-0.0618
006.mol	Training	0.34	-0.059
007.mol	Training	2.91	0.0469
009.mol	Training	0.86	0.3227
010.mol	Training	2.87	0.1209
011.mol	Training	2.45	-0.038
012.mol	Training	1.81	-0.132
013.mol	Training	2.9	0.1235
014.mol	Training	1.41	0.0447
015.mol	Training	3.26	0.1579
016.mol	Training	2.39	0.0573
017.mol	Training	2.31	-0.5543
018.mol	Training	2.92	0.2753
019.mol	Training	2.02	0.1872
020.mol	Training	0.34	-0.3283
021.mol	Training	1.58	0.1323
022.mol	Training	0.9	-0.0666
023.mol	Training	2.61	-0.4052
024.mol	Training	2.99	0.4301
025.mol	Training	0.85	-0.1884
026.mol	Training	4.62	-0.2983
027.mol	Training	3.74	0.3465
029.mol	Training	-2.17	-0.1315
031.mol	Training	0.22	0.0668
032.mol	Training	1.89	0.4699
035.mol	Training	1.96	-0.1832
036.mol	Training	4.77	-0.1896
037.mol	Training	2.15	0.1086
038.mol	Training	1.65	-0.6439
039.mol	Training	4.06	-0.4635
040.mol	Training	3.21	-0.226
041.mol	Training	3.73	0.0607
042.mol	Training	2.45	-0.5949
044.mol	Training	-0.09	0.2443
045.mol	Training	0.65	0.1373
046.mol	Training	1.92	-0.1177
047.mol	Training	3.7	0.4844
048.mol	Training	1.14	0.2566
049.mol	Training	-0.24	-0.2047
050.mol	Training	3.39	-0.5123
051.mol	Training	5.4	-0.0701
052.mol	Training	6.03	0.6892
053.mol	Training	1.79	0.3348
054.mol	Training	-0.74	-0.5466
055.mol	Training	-1.08	0.4756
056.mol	Training	3.65	0.1219
057.mol	Training	3.02	0.1613
058.mol	Training	1.57	-0.6557
059.mol	Training	5.2	0.1894
060.mol	Training	4.1	0.0146
061.mol	Training	3.01	0.7388
062.mol	Training	1.19	-0.0384
063.mol	Training	1.39	0.0074
066.mol	Training	0.85	-0.3233
067.mol	Training	3.79	-0.383
068.mol	Training	1.59	-0.0549
069.mol	Training	4.51	-0.2673
070.mol	Training	5.07	-0.4314
072.mol	Training	2.89	0.1911
073.mol	Training	3.18	0.052
075.mol	Training	0.65	-0.2055
076.mol	Training	-0.13	-1.2757
079.mol	Training	4.93	-0.0556
081.mol	Training	0.5	0.6396
082.mol	Training	5.56	0.4545
083.mol	Training	1.64	0.6382
084.mol	Training	1.72	-0.0523
088.mol	Training	2.56	0.2739
089.mol	Training	2.18	-0.1031
092.mol	Training	4.82	0.1851
093.mol	Training	-0.03	0.279
094.mol	Training	0.54	0.0516
095.mol	Training	3.55	0.128
096.mol	Training	4.13	0.38
097.mol	Training	1.86	0.3677
098.mol	Training	4.39	0.0613
099.mol	Training	3.51	-0.8034
101.mol	Training	4.34	0.0853
104.mol	Training	1.33	-0.9942
105.mol	Training	2.44	-0.1636
107.mol	Training	2.72	-0.4782
110.mol	Training	2.02	-0.0436
111.mol	Training	3.43	0.019
112.mol	Training	-0.52	-0.3801
113.mol	Training	0.54	0.0216
114.mol	Training	1.95	-0.0614
115.mol	Training	2.81	0.3835
116.mol	Training	2.34	0.4276
118.mol	Training	1.95	0.2002
119.mol	Training	0.85	-0.2163
122.mol	Training	3.24	-0.3825
123.mol	Training	3.17	0.2806
124.mol	Training	3.88	0.6128
126.mol	Training	3.59	0.3867
127.mol	Training	1.65	0.0216
128.mol	Training	0.69	-0.1684
129.mol	Training	3.15	0.2081
131.mol	Training	-0.17	-0.4332
132.mol	Training	4.39	0.1538
133.mol	Training	-0.41	-0.2155
134.mol	Training	1.8	0.0505
135.mol	Training	2.51	0.297
136.mol	Training	2.95	-0.7119
137.mol	Training	4.62	0.3009
138.mol	Training	2.09	0.625
139.mol	Training	5.12	0.1499
140.mol	Training	2.08	-0.3419
141.mol	Training	3.65	-0.4545
142.mol	Training	3.31	0.3805
143.mol	Training	1.53	0.0297
144.mol	Training	1.48	0.2131
149.mol	Training	0.02	-0.6518
151.mol	Training	2.16	0.3421
152.mol	Training	3	-0.4409
153.mol	Training	3.7	0.6392
154.mol	Training	1.23	-0.0342
155.mol	Training	2.14	0.0348
156.mol	Training	4.05	-0.5025
158.mol	Training	3.13	-0.6939
160.mol	Training	3.44	0.3701
161.mol	Training	3.5	0.7131
162.mol	Training	0.78	-0.1545
163.mol	Training	2.15	0.088
165.mol	Training	0.9	0.4024
167.mol	Training	2.19	0.1483
168.mol	Training	0.53	-0.5592
169.mol	Training	-0.47	-0.4488
170.mol	Training	-0.12	0.0182
173.mol	Training	2.32	-0.217
175.mol	Training	3.6	0.562
177.mol	Training	3.32	0.5121
179.mol	Training	2.29	-0.042
180.mol	Training	-0.08	-0.2973
181.mol	Training	5.52	0.1965
182.mol	Training	3.51	-0.2048
183.mol	Training	1.94	0.6155
184.mol	Training	-0.27	0.3173
186.mol	Training	4.46	0.0042
187.mol	Training	1.66	-0.7377
188.mol	Training	0.83	-0.6342
189.mol	Training	0.15	0.4898
190.mol	Training	-0.28	-0.5191
191.mol	Training	-0.1	-0.082
192.mol	Training	-0.77	-0.5219
194.mol	Training	4.33	0.4447
195.mol	Training	3.54	1.0691
001.mol	Prediction	1.6		0.352
002.mol	Prediction	2.78		-0.1983
004.mol	Prediction	3.39		-0.4738
008.mol	Prediction	2.57		0.0423
028.mol	Prediction	-1.71		0.0129
030.mol	Prediction	0.56		0.1229
033.mol	Prediction	2.83		1.1001
034.mol	Prediction	1.89		-0.0162
043.mol	Prediction	4.14		0.7384
064.mol	Prediction	1.95		0.1569
065.mol	Prediction	0.94		-0.0017
071.mol	Prediction	4.32		0.4197
074.mol	Prediction	2.37		-0.3488
077.mol	Prediction	1.13		0.4585
078.mol	Prediction	1.67		-0.2069
080.mol	Prediction	3.09		-0.027
085.mol	Prediction	3.99		0.0834
086.mol	Prediction	4.17		-0.132
087.mol	Prediction	3		-0.2926
090.mol	Prediction	3.02		0.0138
091.mol	Prediction	3.67		-0.1114
100.mol	Prediction	3.43		0.76
102.mol	Prediction	3.16		0.1838
103.mol	Prediction	1.265		-0.5655
106.mol	Prediction	2.48		-0.1516
108.mol	Prediction	2.42		-0.4204
109.mol	Prediction	3.21		0.155
117.mol	Prediction	4.1		0.2435
120.mol	Prediction	2.23		1.1166
121.mol	Prediction	3.37		-0.17
125.mol	Prediction	2.38		0.4425
130.mol	Prediction	1.49		0.5295
145.mol	Prediction	-1.38		0.2074
146.mol	Prediction	3.47		0.2779
147.mol	Prediction	2.24		0.2159
148.mol	Prediction	-0.63		-1.3376
150.mol	Prediction	1.83		-0.2462
157.mol	Prediction	3.48		-0.0495
159.mol	Prediction	2.87		-0.0415
164.mol	Prediction	2.1		-0.7073
166.mol	Prediction	0.91		0.9534
171.mol	Prediction	0.89		0.2727
172.mol	Prediction	3.61		-0.8158
174.mol	Prediction	1.01		0.1917
176.mol	Prediction	2.42		0.1604
178.mol	Prediction	5.26		-0.141
185.mol	Prediction	5.4		1.0691
193.mol	Prediction	3.9		0.0534

## Sheet: Sheet6
Element	Status	Kxy	R2 Yscr	Q2 Yscr		model Q2
iter 0	R2 Yscr	0.555845	0.0873747
iter 1	R2 Yscr	0.556022	0.109151
iter 2	R2 Yscr	0.552885	0.030382
iter 3	R2 Yscr	0.56498	0.140266
iter 4	R2 Yscr	0.56136	0.0968016
iter 5	R2 Yscr	0.559381	0.0697735
iter 6	R2 Yscr	0.558411	0.13793
iter 7	R2 Yscr	0.562431	0.0769766
iter 8	R2 Yscr	0.559169	0.12069
iter 9	R2 Yscr	0.552031	0.12098
iter 10	R2 Yscr	0.55058	0.0440664
iter 11	R2 Yscr	0.553304	0.0485178
iter 12	R2 Yscr	0.5453	0.0670508
iter 13	R2 Yscr	0.55163	0.0993945
iter 14	R2 Yscr	0.552449	0.033302
iter 15	R2 Yscr	0.55399	0.0647156
iter 16	R2 Yscr	0.560697	0.0541908
iter 17	R2 Yscr	0.549876	0.0829605
iter 18	R2 Yscr	0.548642	0.0573004
iter 19	R2 Yscr	0.547388	0.0612614
iter 20	R2 Yscr	0.550433	0.0827573
iter 21	R2 Yscr	0.549631	0.0538831
iter 22	R2 Yscr	0.56634	0.0690047
iter 23	R2 Yscr	0.559656	0.107285
iter 24	R2 Yscr	0.556278	0.0581628
iter 25	R2 Yscr	0.551699	0.0905991
iter 26	R2 Yscr	0.558758	0.0572675
iter 27	R2 Yscr	0.549821	0.0953934
iter 28	R2 Yscr	0.550451	0.0456821
iter 29	R2 Yscr	0.550102	0.0351916
iter 30	R2 Yscr	0.556925	0.128889
iter 31	R2 Yscr	0.553175	0.0702959
iter 32	R2 Yscr	0.543894	0.0510761
iter 33	R2 Yscr	0.549252	0.0338634
iter 34	R2 Yscr	0.550956	0.0559022
iter 35	R2 Yscr	0.558441	0.0622204
iter 36	R2 Yscr	0.551201	0.070468
iter 37	R2 Yscr	0.552666	0.126599
iter 38	R2 Yscr	0.552941	0.0597943
iter 39	R2 Yscr	0.557548	0.0325104
iter 40	R2 Yscr	0.551054	0.0548777
iter 41	R2 Yscr	0.553778	0.0927172
iter 42	R2 Yscr	0.553497	0.126013
iter 43	R2 Yscr	0.549178	0.0326226
iter 44	R2 Yscr	0.547926	0.0285162
iter 45	R2 Yscr	0.554077	0.0513418
iter 46	R2 Yscr	0.55769	0.0907394
iter 47	R2 Yscr	0.550225	0.105473
iter 48	R2 Yscr	0.555311	0.102422
iter 49	R2 Yscr	0.553288	0.0672467
iter 50	R2 Yscr	0.552993	0.100613
iter 51	R2 Yscr	0.549145	0.0448562
iter 52	R2 Yscr	0.555072	0.0489993
iter 53	R2 Yscr	0.553301	0.154175
iter 54	R2 Yscr	0.549729	0.0298375
iter 55	R2 Yscr	0.557663	0.0962795
iter 56	R2 Yscr	0.554649	0.0964138
iter 57	R2 Yscr	0.555618	0.0903684
iter 58	R2 Yscr	0.552654	0.132731
iter 59	R2 Yscr	0.553325	0.0729561
iter 60	R2 Yscr	0.555583	0.0683181
iter 61	R2 Yscr	0.543259	0.0563902
iter 62	R2 Yscr	0.556223	0.111945
iter 63	R2 Yscr	0.551939	0.0658107
iter 64	R2 Yscr	0.550994	0.103561
iter 65	R2 Yscr	0.547896	0.0887966
iter 66	R2 Yscr	0.558668	0.0670327
iter 67	R2 Yscr	0.548764	0.0491706
iter 68	R2 Yscr	0.55173	0.0421109
iter 69	R2 Yscr	0.561878	0.0824251
iter 70	R2 Yscr	0.552315	0.0437149
iter 71	R2 Yscr	0.552239	0.0656369
iter 72	R2 Yscr	0.555581	0.125693
iter 73	R2 Yscr	0.551743	0.100937
iter 74	R2 Yscr	0.550384	0.0792218
iter 75	R2 Yscr	0.548764	0.0583309
iter 76	R2 Yscr	0.545076	0.0424738
iter 77	R2 Yscr	0.553209	0.0813925
iter 78	R2 Yscr	0.570138	0.103704
iter 79	R2 Yscr	0.554738	0.0715636
iter 80	R2 Yscr	0.556342	0.0888976
iter 81	R2 Yscr	0.552018	0.0418893
iter 82	R2 Yscr	0.550965	0.0647787
iter 83	R2 Yscr	0.567543	0.0865177
iter 84	R2 Yscr	0.550444	0.0491983
iter 85	R2 Yscr	0.556145	0.0886536
iter 86	R2 Yscr	0.556643	0.0554136
iter 87	R2 Yscr	0.554204	0.070182
iter 88	R2 Yscr	0.55989	0.0447601
iter 89	R2 Yscr	0.5606	0.161232
iter 90	R2 Yscr	0.553504	0.0553055
iter 91	R2 Yscr	0.55931	0.0945079
iter 92	R2 Yscr	0.553791	0.0695769
iter 93	R2 Yscr	0.546732	0.0519603
iter 94	R2 Yscr	0.560092	0.0829405
iter 95	R2 Yscr	0.558975	0.084157
iter 96	R2 Yscr	0.553416	0.0704178
iter 97	R2 Yscr	0.548874	0.050341
iter 98	R2 Yscr	0.551299	0.034807
iter 99	R2 Yscr	0.553826	0.064317
iter 100	R2 Yscr	0.548205	0.0776756
iter 101	R2 Yscr	0.557325	0.0400789
iter 102	R2 Yscr	0.550072	0.0411105
iter 103	R2 Yscr	0.563746	0.0839152
iter 104	R2 Yscr	0.549869	0.0437327
iter 105	R2 Yscr	0.553995	0.114671
iter 106	R2 Yscr	0.549775	0.0680526
iter 107	R2 Yscr	0.548295	0.0589135
iter 108	R2 Yscr	0.550933	0.111197
iter 109	R2 Yscr	0.565314	0.107986
iter 110	R2 Yscr	0.566439	0.118519
iter 111	R2 Yscr	0.562879	0.0670933
iter 112	R2 Yscr	0.552797	0.0536281
iter 113	R2 Yscr	0.560069	0.0480946
iter 114	R2 Yscr	0.549658	0.0271186
iter 115	R2 Yscr	0.549927	0.035817
iter 116	R2 Yscr	0.551108	0.0717463
iter 117	R2 Yscr	0.546821	0.0274036
iter 118	R2 Yscr	0.552359	0.121425
iter 119	R2 Yscr	0.553242	0.0773945
iter 120	R2 Yscr	0.563138	0.125235
iter 121	R2 Yscr	0.549836	0.0863257
iter 122	R2 Yscr	0.556934	0.0746605
iter 123	R2 Yscr	0.548483	0.0792094
iter 124	R2 Yscr	0.556944	0.0431532
iter 125	R2 Yscr	0.547679	0.0310531
iter 126	R2 Yscr	0.55448	0.0600205
iter 127	R2 Yscr	0.557259	0.0740184
iter 128	R2 Yscr	0.553334	0.0532923
iter 129	R2 Yscr	0.550307	0.0752369
iter 130	R2 Yscr	0.561008	0.0950356
iter 131	R2 Yscr	0.544483	0.0442051
iter 132	R2 Yscr	0.552164	0.0601984
iter 133	R2 Yscr	0.557911	0.0711708
iter 134	R2 Yscr	0.551838	0.0736708
iter 135	R2 Yscr	0.556908	0.0707615
iter 136	R2 Yscr	0.554289	0.124491
iter 137	R2 Yscr	0.553404	0.0367483
iter 138	R2 Yscr	0.549811	0.0363807
iter 139	R2 Yscr	0.552875	0.0272947
iter 140	R2 Yscr	0.548219	0.0332746
iter 141	R2 Yscr	0.548385	0.0417089
iter 142	R2 Yscr	0.548272	0.0388757
iter 143	R2 Yscr	0.551428	0.0524948
iter 144	R2 Yscr	0.547184	0.0484022
iter 145	R2 Yscr	0.54911	0.0449569
iter 146	R2 Yscr	0.555939	0.100285
iter 147	R2 Yscr	0.559776	0.0413385
iter 148	R2 Yscr	0.551371	0.07955
iter 149	R2 Yscr	0.552603	0.0568966
iter 150	R2 Yscr	0.548945	0.0352581
iter 151	R2 Yscr	0.559389	0.0995494
iter 152	R2 Yscr	0.554743	0.0967358
iter 153	R2 Yscr	0.558879	0.0752045
iter 154	R2 Yscr	0.56001	0.121968
iter 155	R2 Yscr	0.550774	0.0780994
iter 156	R2 Yscr	0.552294	0.0524801
iter 157	R2 Yscr	0.558602	0.0832409
iter 158	R2 Yscr	0.547684	0.0388946
iter 159	R2 Yscr	0.547562	0.0689229
iter 160	R2 Yscr	0.551891	0.0575123
iter 161	R2 Yscr	0.548314	0.0492847
iter 162	R2 Yscr	0.55235	0.0985717
iter 163	R2 Yscr	0.560267	0.0673214
iter 164	R2 Yscr	0.56026	0.128727
iter 165	R2 Yscr	0.552647	0.0805034
iter 166	R2 Yscr	0.556091	0.0661953
iter 167	R2 Yscr	0.555625	0.0783613
iter 168	R2 Yscr	0.552524	0.0651599
iter 169	R2 Yscr	0.550293	0.0447458
iter 170	R2 Yscr	0.549176	0.0411683
iter 171	R2 Yscr	0.553649	0.0613338
iter 172	R2 Yscr	0.55314	0.05472
iter 173	R2 Yscr	0.549748	0.0611881
iter 174	R2 Yscr	0.548032	0.0356271
iter 175	R2 Yscr	0.552454	0.0895516
iter 176	R2 Yscr	0.557165	0.0586671
iter 177	R2 Yscr	0.548551	0.0609293
iter 178	R2 Yscr	0.556754	0.0993051
iter 179	R2 Yscr	0.558226	0.115006
iter 180	R2 Yscr	0.552394	0.068873
iter 181	R2 Yscr	0.555912	0.111298
iter 182	R2 Yscr	0.551428	0.0211413
iter 183	R2 Yscr	0.556298	0.0942488
iter 184	R2 Yscr	0.55602	0.0260446
iter 185	R2 Yscr	0.552907	0.0403917
iter 186	R2 Yscr	0.556311	0.0505157
iter 187	R2 Yscr	0.559053	0.112896
iter 188	R2 Yscr	0.554565	0.0384637
iter 189	R2 Yscr	0.559158	0.0635184
iter 190	R2 Yscr	0.552714	0.0322651
iter 191	R2 Yscr	0.556015	0.0423719
iter 192	R2 Yscr	0.551602	0.0370855
iter 193	R2 Yscr	0.556066	0.0596432
iter 194	R2 Yscr	0.557146	0.107408
iter 195	R2 Yscr	0.553958	0.0533349
iter 196	R2 Yscr	0.557458	0.0550419
iter 197	R2 Yscr	0.550308	0.0756711
iter 198	R2 Yscr	0.549287	0.0546092
iter 199	R2 Yscr	0.554071	0.0763573
iter 200	R2 Yscr	0.557231	0.0521155
iter 201	R2 Yscr	0.548176	0.0677033
iter 202	R2 Yscr	0.550349	0.103543
iter 203	R2 Yscr	0.552659	0.0777799
iter 204	R2 Yscr	0.548717	0.0801062
iter 205	R2 Yscr	0.547845	0.0882132
iter 206	R2 Yscr	0.559888	0.0888791
iter 207	R2 Yscr	0.545249	0.0673299
iter 208	R2 Yscr	0.542991	0.0697248
iter 209	R2 Yscr	0.553607	0.0557779
iter 210	R2 Yscr	0.560673	0.132217
iter 211	R2 Yscr	0.561442	0.0633235
iter 212	R2 Yscr	0.554742	0.0561351
iter 213	R2 Yscr	0.558602	0.0703892
iter 214	R2 Yscr	0.550305	0.0454318
iter 215	R2 Yscr	0.547213	0.00978751
iter 216	R2 Yscr	0.563727	0.0669097
iter 217	R2 Yscr	0.553192	0.0540092
iter 218	R2 Yscr	0.547717	0.0880511
iter 219	R2 Yscr	0.56238	0.0831669
iter 220	R2 Yscr	0.545301	0.0709643
iter 221	R2 Yscr	0.560845	0.0681054
iter 222	R2 Yscr	0.55158	0.112216
iter 223	R2 Yscr	0.561246	0.0622735
iter 224	R2 Yscr	0.549199	0.074709
iter 225	R2 Yscr	0.556715	0.074623
iter 226	R2 Yscr	0.551097	0.0587779
iter 227	R2 Yscr	0.554267	0.0565123
iter 228	R2 Yscr	0.547484	0.0191078
iter 229	R2 Yscr	0.555182	0.0376889
iter 230	R2 Yscr	0.556134	0.063942
iter 231	R2 Yscr	0.552699	0.0583844
iter 232	R2 Yscr	0.555894	0.0658021
iter 233	R2 Yscr	0.554556	0.0866965
iter 234	R2 Yscr	0.54833	0.0511725
iter 235	R2 Yscr	0.558034	0.0754731
iter 236	R2 Yscr	0.554323	0.100333
iter 237	R2 Yscr	0.549645	0.0492174
iter 238	R2 Yscr	0.550496	0.0320038
iter 239	R2 Yscr	0.55404	0.0220537
iter 240	R2 Yscr	0.549487	0.0562157
iter 241	R2 Yscr	0.553646	0.0370525
iter 242	R2 Yscr	0.548871	0.0396809
iter 243	R2 Yscr	0.551338	0.1148
iter 244	R2 Yscr	0.559058	0.0987386
iter 245	R2 Yscr	0.548456	0.132768
iter 246	R2 Yscr	0.561143	0.112511
iter 247	R2 Yscr	0.550487	0.0259263
iter 248	R2 Yscr	0.557612	0.12622
iter 249	R2 Yscr	0.555344	0.0460457
iter 250	R2 Yscr	0.55338	0.0357069
iter 251	R2 Yscr	0.552777	0.0987898
iter 252	R2 Yscr	0.5516	0.106326
iter 253	R2 Yscr	0.553815	0.0932403
iter 254	R2 Yscr	0.554712	0.132646
iter 255	R2 Yscr	0.551149	0.0556756
iter 256	R2 Yscr	0.547172	0.0339544
iter 257	R2 Yscr	0.550041	0.100777
iter 258	R2 Yscr	0.548172	0.0413112
iter 259	R2 Yscr	0.55187	0.125881
iter 260	R2 Yscr	0.555413	0.0832603
iter 261	R2 Yscr	0.547857	0.0453135
iter 262	R2 Yscr	0.554995	0.0572355
iter 263	R2 Yscr	0.556866	0.102299
iter 264	R2 Yscr	0.549535	0.0521134
iter 265	R2 Yscr	0.549846	0.0427884
iter 266	R2 Yscr	0.558726	0.0610019
iter 267	R2 Yscr	0.547821	0.0855048
iter 268	R2 Yscr	0.554984	0.0339848
iter 269	R2 Yscr	0.55134	0.0730462
iter 270	R2 Yscr	0.552853	0.0409849
iter 271	R2 Yscr	0.552044	0.0467395
iter 272	R2 Yscr	0.556094	0.0604882
iter 273	R2 Yscr	0.552528	0.102672
iter 274	R2 Yscr	0.550262	0.0328069
iter 275	R2 Yscr	0.56491	0.0838422
iter 276	R2 Yscr	0.556839	0.0742516
iter 277	R2 Yscr	0.547083	0.0747301
iter 278	R2 Yscr	0.55859	0.0644059
iter 279	R2 Yscr	0.560022	0.0680762
iter 280	R2 Yscr	0.552293	0.0615665
iter 281	R2 Yscr	0.549727	0.0585912
iter 282	R2 Yscr	0.558097	0.104209
iter 283	R2 Yscr	0.565213	0.0900057
iter 284	R2 Yscr	0.548941	0.0287891
iter 285	R2 Yscr	0.555046	0.0753028
iter 286	R2 Yscr	0.562327	0.0546629
iter 287	R2 Yscr	0.565931	0.109139
iter 288	R2 Yscr	0.553882	0.0759606
iter 289	R2 Yscr	0.552769	0.111272
iter 290	R2 Yscr	0.547506	0.0411461
iter 291	R2 Yscr	0.557425	0.0520981
iter 292	R2 Yscr	0.55113	0.0636261
iter 293	R2 Yscr	0.558687	0.0691903
iter 294	R2 Yscr	0.553503	0.0894853
iter 295	R2 Yscr	0.553331	0.0831485
iter 296	R2 Yscr	0.564984	0.0842934
iter 297	R2 Yscr	0.565215	0.0864798
iter 298	R2 Yscr	0.561807	0.0658809
iter 299	R2 Yscr	0.553589	0.0950728
iter 300	R2 Yscr	0.549089	0.0922024
iter 301	R2 Yscr	0.54993	0.0936209
iter 302	R2 Yscr	0.549836	0.055984
iter 303	R2 Yscr	0.549291	0.0378571
iter 304	R2 Yscr	0.554446	0.101281
iter 305	R2 Yscr	0.552452	0.0453959
iter 306	R2 Yscr	0.550598	0.0570462
iter 307	R2 Yscr	0.549717	0.0480899
iter 308	R2 Yscr	0.563097	0.120713
iter 309	R2 Yscr	0.552997	0.0364009
iter 310	R2 Yscr	0.55545	0.0506511
iter 311	R2 Yscr	0.55883	0.057221
iter 312	R2 Yscr	0.556088	0.0596991
iter 313	R2 Yscr	0.551936	0.0520919
iter 314	R2 Yscr	0.564146	0.102859
iter 315	R2 Yscr	0.553911	0.0614323
iter 316	R2 Yscr	0.555755	0.0860899
iter 317	R2 Yscr	0.548462	0.0826399
iter 318	R2 Yscr	0.549603	0.0666071
iter 319	R2 Yscr	0.555854	0.0908683
iter 320	R2 Yscr	0.55124	0.0484098
iter 321	R2 Yscr	0.555923	0.0889374
iter 322	R2 Yscr	0.553914	0.0429226
iter 323	R2 Yscr	0.548875	0.0311776
iter 324	R2 Yscr	0.548422	0.0998368
iter 325	R2 Yscr	0.549322	0.094404
iter 326	R2 Yscr	0.557616	0.0951871
iter 327	R2 Yscr	0.559034	0.107426
iter 328	R2 Yscr	0.553819	0.105591
iter 329	R2 Yscr	0.562812	0.129154
iter 330	R2 Yscr	0.554904	0.0437153
iter 331	R2 Yscr	0.55034	0.0800285
iter 332	R2 Yscr	0.557735	0.121747
iter 333	R2 Yscr	0.557135	0.0812952
iter 334	R2 Yscr	0.548917	0.0423293
iter 335	R2 Yscr	0.555842	0.0882252
iter 336	R2 Yscr	0.562712	0.070314
iter 337	R2 Yscr	0.551262	0.0380694
iter 338	R2 Yscr	0.548625	0.0397706
iter 339	R2 Yscr	0.553123	0.0577143
iter 340	R2 Yscr	0.557719	0.0444968
iter 341	R2 Yscr	0.549954	0.0514695
iter 342	R2 Yscr	0.551693	0.0611902
iter 343	R2 Yscr	0.552019	0.080415
iter 344	R2 Yscr	0.562548	0.0846937
iter 345	R2 Yscr	0.547804	0.0416382
iter 346	R2 Yscr	0.551285	0.0530759
iter 347	R2 Yscr	0.556262	0.0833186
iter 348	R2 Yscr	0.547116	0.0234929
iter 349	R2 Yscr	0.561526	0.0967961
iter 350	R2 Yscr	0.551679	0.0291995
iter 351	R2 Yscr	0.548373	0.0450284
iter 352	R2 Yscr	0.554275	0.0777361
iter 353	R2 Yscr	0.557438	0.0915181
iter 354	R2 Yscr	0.553416	0.0605292
iter 355	R2 Yscr	0.556891	0.124816
iter 356	R2 Yscr	0.553035	0.0670586
iter 357	R2 Yscr	0.556873	0.0861474
iter 358	R2 Yscr	0.556163	0.142991
iter 359	R2 Yscr	0.551319	0.0454469
iter 360	R2 Yscr	0.557962	0.0724983
iter 361	R2 Yscr	0.55846	0.0372056
iter 362	R2 Yscr	0.556296	0.0804853
iter 363	R2 Yscr	0.549261	0.0364435
iter 364	R2 Yscr	0.548529	0.0322292
iter 365	R2 Yscr	0.551723	0.0345093
iter 366	R2 Yscr	0.565833	0.137522
iter 367	R2 Yscr	0.56307	0.115197
iter 368	R2 Yscr	0.549594	0.061443
iter 369	R2 Yscr	0.556076	0.073752
iter 370	R2 Yscr	0.555158	0.065083
iter 371	R2 Yscr	0.549367	0.0636706
iter 372	R2 Yscr	0.559426	0.0787918
iter 373	R2 Yscr	0.556045	0.0490251
iter 374	R2 Yscr	0.547959	0.0306193
iter 375	R2 Yscr	0.561961	0.0731653
iter 376	R2 Yscr	0.557047	0.0471935
iter 377	R2 Yscr	0.548248	0.0194648
iter 378	R2 Yscr	0.557693	0.05661
iter 379	R2 Yscr	0.554217	0.0587709
iter 380	R2 Yscr	0.563331	0.12658
iter 381	R2 Yscr	0.551326	0.0643274
iter 382	R2 Yscr	0.550827	0.10491
iter 383	R2 Yscr	0.555523	0.04145
iter 384	R2 Yscr	0.560178	0.0733321
iter 385	R2 Yscr	0.550324	0.112747
iter 386	R2 Yscr	0.55097	0.0488319
iter 387	R2 Yscr	0.553737	0.0773623
iter 388	R2 Yscr	0.551633	0.087292
iter 389	R2 Yscr	0.552283	0.0898478
iter 390	R2 Yscr	0.556154	0.0643664
iter 391	R2 Yscr	0.557957	0.0762444
iter 392	R2 Yscr	0.550166	0.0757992
iter 393	R2 Yscr	0.555422	0.0817321
iter 394	R2 Yscr	0.547414	0.0701358
iter 395	R2 Yscr	0.553011	0.0562179
iter 396	R2 Yscr	0.550893	0.0679404
iter 397	R2 Yscr	0.553552	0.0592227
iter 398	R2 Yscr	0.545417	0.0683705
iter 399	R2 Yscr	0.552721	0.0354662
iter 400	R2 Yscr	0.552278	0.0864771
iter 401	R2 Yscr	0.574855	0.118007
iter 402	R2 Yscr	0.557569	0.046329
iter 403	R2 Yscr	0.558992	0.0369578
iter 404	R2 Yscr	0.551216	0.0599606
iter 405	R2 Yscr	0.55296	0.0442256
iter 406	R2 Yscr	0.553723	0.0547445
iter 407	R2 Yscr	0.548562	0.0577909
iter 408	R2 Yscr	0.559038	0.117898
iter 409	R2 Yscr	0.552996	0.0491773
iter 410	R2 Yscr	0.550891	0.101008
iter 411	R2 Yscr	0.553062	0.0864672
iter 412	R2 Yscr	0.549784	0.0224803
iter 413	R2 Yscr	0.557906	0.0817661
iter 414	R2 Yscr	0.557547	0.0743217
iter 415	R2 Yscr	0.551193	0.0670329
iter 416	R2 Yscr	0.547753	0.0270441
iter 417	R2 Yscr	0.547007	0.0490513
iter 418	R2 Yscr	0.550716	0.0469127
iter 419	R2 Yscr	0.568208	0.0833658
iter 420	R2 Yscr	0.548915	0.0412873
iter 421	R2 Yscr	0.561074	0.0486281
iter 422	R2 Yscr	0.560437	0.0649692
iter 423	R2 Yscr	0.55306	0.0872125
iter 424	R2 Yscr	0.550919	0.078592
iter 425	R2 Yscr	0.553228	0.0997104
iter 426	R2 Yscr	0.568844	0.122601
iter 427	R2 Yscr	0.550028	0.049492
iter 428	R2 Yscr	0.556344	0.0844615
iter 429	R2 Yscr	0.553309	0.0851166
iter 430	R2 Yscr	0.56132	0.0413109
iter 431	R2 Yscr	0.552743	0.0433162
iter 432	R2 Yscr	0.561746	0.0790732
iter 433	R2 Yscr	0.561887	0.0686261
iter 434	R2 Yscr	0.549196	0.0424863
iter 435	R2 Yscr	0.552219	0.0789581
iter 436	R2 Yscr	0.548219	0.0545341
iter 437	R2 Yscr	0.547738	0.0464127
iter 438	R2 Yscr	0.554553	0.0667208
iter 439	R2 Yscr	0.556898	0.0955213
iter 440	R2 Yscr	0.56473	0.0907792
iter 441	R2 Yscr	0.551024	0.0789184
iter 442	R2 Yscr	0.549829	0.0811354
iter 443	R2 Yscr	0.553454	0.0766054
iter 444	R2 Yscr	0.549219	0.0588595
iter 445	R2 Yscr	0.551117	0.0430018
iter 446	R2 Yscr	0.555956	0.038875
iter 447	R2 Yscr	0.557498	0.0546234
iter 448	R2 Yscr	0.55683	0.104497
iter 449	R2 Yscr	0.553049	0.0631422
iter 450	R2 Yscr	0.551053	0.0552858
iter 451	R2 Yscr	0.55363	0.11618
iter 452	R2 Yscr	0.557539	0.071382
iter 453	R2 Yscr	0.549854	0.0584229
iter 454	R2 Yscr	0.548866	0.0648818
iter 455	R2 Yscr	0.553536	0.0718718
iter 456	R2 Yscr	0.548073	0.0577074
iter 457	R2 Yscr	0.557095	0.0636833
iter 458	R2 Yscr	0.557726	0.103321
iter 459	R2 Yscr	0.558636	0.100448
iter 460	R2 Yscr	0.547739	0.0633232
iter 461	R2 Yscr	0.55329	0.0595634
iter 462	R2 Yscr	0.547515	0.0324944
iter 463	R2 Yscr	0.548263	0.0847089
iter 464	R2 Yscr	0.552825	0.149679
iter 465	R2 Yscr	0.562215	0.0756399
iter 466	R2 Yscr	0.559885	0.0660182
iter 467	R2 Yscr	0.554854	0.0888129
iter 468	R2 Yscr	0.542679	0.0323278
iter 469	R2 Yscr	0.542974	0.0828435
iter 470	R2 Yscr	0.555982	0.0472995
iter 471	R2 Yscr	0.546574	0.0279765
iter 472	R2 Yscr	0.554131	0.0473594
iter 473	R2 Yscr	0.547338	0.02216
iter 474	R2 Yscr	0.549832	0.0320032
iter 475	R2 Yscr	0.55904	0.122986
iter 476	R2 Yscr	0.554393	0.123953
iter 477	R2 Yscr	0.552041	0.0359748
iter 478	R2 Yscr	0.55853	0.112652
iter 479	R2 Yscr	0.553844	0.0731341
iter 480	R2 Yscr	0.552158	0.0286189
iter 481	R2 Yscr	0.555689	0.139901
iter 482	R2 Yscr	0.557395	0.0804231
iter 483	R2 Yscr	0.555872	0.0914759
iter 484	R2 Yscr	0.560221	0.0853651
iter 485	R2 Yscr	0.553176	0.0351889
iter 486	R2 Yscr	0.554001	0.0545197
iter 487	R2 Yscr	0.557722	0.0932076
iter 488	R2 Yscr	0.561989	0.128092
iter 489	R2 Yscr	0.555148	0.0765819
iter 490	R2 Yscr	0.552785	0.071001
iter 491	R2 Yscr	0.553979	0.0599132
iter 492	R2 Yscr	0.558705	0.0549006
iter 493	R2 Yscr	0.568651	0.098673
iter 494	R2 Yscr	0.554546	0.133117
iter 495	R2 Yscr	0.557952	0.109856
iter 496	R2 Yscr	0.557268	0.066792
iter 497	R2 Yscr	0.5427	0.023
iter 498	R2 Yscr	0.557025	0.0690078
iter 499	R2 Yscr	0.557011	0.0761597
iter 500	R2 Yscr	0.552092	0.0757481
iter 501	R2 Yscr	0.547949	0.0365239
iter 502	R2 Yscr	0.558499	0.0599231
iter 503	R2 Yscr	0.547657	0.0875815
iter 504	R2 Yscr	0.552198	0.0868027
iter 505	R2 Yscr	0.550514	0.0599404
iter 506	R2 Yscr	0.554946	0.0335902
iter 507	R2 Yscr	0.551344	0.103492
iter 508	R2 Yscr	0.559813	0.130335
iter 509	R2 Yscr	0.55473	0.0629517
iter 510	R2 Yscr	0.552641	0.0597253
iter 511	R2 Yscr	0.555921	0.0739469
iter 512	R2 Yscr	0.555087	0.0947241
iter 513	R2 Yscr	0.552793	0.0736799
iter 514	R2 Yscr	0.555878	0.107386
iter 515	R2 Yscr	0.558729	0.0691422
iter 516	R2 Yscr	0.54834	0.0233947
iter 517	R2 Yscr	0.556948	0.110102
iter 518	R2 Yscr	0.551431	0.0428618
iter 519	R2 Yscr	0.559683	0.0941529
iter 520	R2 Yscr	0.549673	0.13573
iter 521	R2 Yscr	0.552973	0.0815726
iter 522	R2 Yscr	0.549354	0.0409004
iter 523	R2 Yscr	0.552857	0.0475224
iter 524	R2 Yscr	0.550736	0.039393
iter 525	R2 Yscr	0.552871	0.0466671
iter 526	R2 Yscr	0.550651	0.0564012
iter 527	R2 Yscr	0.55171	0.0223132
iter 528	R2 Yscr	0.555982	0.07124
iter 529	R2 Yscr	0.548263	0.0537252
iter 530	R2 Yscr	0.557935	0.119173
iter 531	R2 Yscr	0.555067	0.0738762
iter 532	R2 Yscr	0.558166	0.108602
iter 533	R2 Yscr	0.549964	0.0952091
iter 534	R2 Yscr	0.54917	0.0674403
iter 535	R2 Yscr	0.549205	0.0810803
iter 536	R2 Yscr	0.553753	0.064024
iter 537	R2 Yscr	0.550407	0.0453873
iter 538	R2 Yscr	0.550676	0.0622904
iter 539	R2 Yscr	0.555375	0.0578029
iter 540	R2 Yscr	0.550169	0.0594681
iter 541	R2 Yscr	0.553411	0.0521549
iter 542	R2 Yscr	0.553267	0.134865
iter 543	R2 Yscr	0.549502	0.0847881
iter 544	R2 Yscr	0.552811	0.113024
iter 545	R2 Yscr	0.55149	0.0608594
iter 546	R2 Yscr	0.557912	0.138686
iter 547	R2 Yscr	0.54963	0.0756644
iter 548	R2 Yscr	0.549743	0.0391253
iter 549	R2 Yscr	0.546011	0.0260196
iter 550	R2 Yscr	0.551801	0.056917
iter 551	R2 Yscr	0.544266	0.0678109
iter 552	R2 Yscr	0.552841	0.0377412
iter 553	R2 Yscr	0.548564	0.0381435
iter 554	R2 Yscr	0.559478	0.0566668
iter 555	R2 Yscr	0.558239	0.0760308
iter 556	R2 Yscr	0.554466	0.0276564
iter 557	R2 Yscr	0.552582	0.0398102
iter 558	R2 Yscr	0.552491	0.070094
iter 559	R2 Yscr	0.552151	0.0506725
iter 560	R2 Yscr	0.571409	0.163345
iter 561	R2 Yscr	0.551231	0.0510053
iter 562	R2 Yscr	0.553211	0.0782407
iter 563	R2 Yscr	0.544684	0.0236286
iter 564	R2 Yscr	0.55179	0.0973197
iter 565	R2 Yscr	0.56015	0.069112
iter 566	R2 Yscr	0.55015	0.0633842
iter 567	R2 Yscr	0.54834	0.0321421
iter 568	R2 Yscr	0.552851	0.0432829
iter 569	R2 Yscr	0.556362	0.0829824
iter 570	R2 Yscr	0.560191	0.0954097
iter 571	R2 Yscr	0.55193	0.0229111
iter 572	R2 Yscr	0.555591	0.0928287
iter 573	R2 Yscr	0.549889	0.0707326
iter 574	R2 Yscr	0.550455	0.0383105
iter 575	R2 Yscr	0.552724	0.0586984
iter 576	R2 Yscr	0.557509	0.0847018
iter 577	R2 Yscr	0.548431	0.0737758
iter 578	R2 Yscr	0.569308	0.0904798
iter 579	R2 Yscr	0.551614	0.0484324
iter 580	R2 Yscr	0.550684	0.105961
iter 581	R2 Yscr	0.553025	0.0652637
iter 582	R2 Yscr	0.555014	0.0796582
iter 583	R2 Yscr	0.553902	0.082506
iter 584	R2 Yscr	0.558431	0.12789
iter 585	R2 Yscr	0.558453	0.0559669
iter 586	R2 Yscr	0.550877	0.0167899
iter 587	R2 Yscr	0.553902	0.0916715
iter 588	R2 Yscr	0.549412	0.0216058
iter 589	R2 Yscr	0.550051	0.0677734
iter 590	R2 Yscr	0.563192	0.118921
iter 591	R2 Yscr	0.549618	0.0481806
iter 592	R2 Yscr	0.548748	0.0627544
iter 593	R2 Yscr	0.560632	0.124043
iter 594	R2 Yscr	0.548258	0.0466625
iter 595	R2 Yscr	0.556699	0.0815918
iter 596	R2 Yscr	0.556669	0.0654498
iter 597	R2 Yscr	0.565365	0.0959522
iter 598	R2 Yscr	0.543436	0.0527842
iter 599	R2 Yscr	0.549585	0.0320523
iter 600	R2 Yscr	0.555114	0.125281
iter 601	R2 Yscr	0.551095	0.0687985
iter 602	R2 Yscr	0.551068	0.0923122
iter 603	R2 Yscr	0.54802	0.0774197
iter 604	R2 Yscr	0.555981	0.0814668
iter 605	R2 Yscr	0.553608	0.0583436
iter 606	R2 Yscr	0.547015	0.0391174
iter 607	R2 Yscr	0.549324	0.0483545
iter 608	R2 Yscr	0.552219	0.0756142
iter 609	R2 Yscr	0.554959	0.0731117
iter 610	R2 Yscr	0.558537	0.0817944
iter 611	R2 Yscr	0.562795	0.128075
iter 612	R2 Yscr	0.555783	0.12192
iter 613	R2 Yscr	0.558531	0.0555153
iter 614	R2 Yscr	0.556826	0.0355558
iter 615	R2 Yscr	0.549648	0.0436653
iter 616	R2 Yscr	0.545407	0.0455318
iter 617	R2 Yscr	0.552491	0.0565847
iter 618	R2 Yscr	0.544803	0.163961
iter 619	R2 Yscr	0.553073	0.0477467
iter 620	R2 Yscr	0.550313	0.0937311
iter 621	R2 Yscr	0.55504	0.0753084
iter 622	R2 Yscr	0.546996	0.0372403
iter 623	R2 Yscr	0.552248	0.0689405
iter 624	R2 Yscr	0.554687	0.0725939
iter 625	R2 Yscr	0.550377	0.0471558
iter 626	R2 Yscr	0.550162	0.0404854
iter 627	R2 Yscr	0.550062	0.0359248
iter 628	R2 Yscr	0.551286	0.0727567
iter 629	R2 Yscr	0.559255	0.0428465
iter 630	R2 Yscr	0.555	0.138064
iter 631	R2 Yscr	0.554648	0.0899315
iter 632	R2 Yscr	0.565085	0.0621632
iter 633	R2 Yscr	0.547748	0.0467777
iter 634	R2 Yscr	0.552679	0.0410351
iter 635	R2 Yscr	0.551612	0.0299025
iter 636	R2 Yscr	0.549244	0.0879595
iter 637	R2 Yscr	0.558316	0.105291
iter 638	R2 Yscr	0.56728	0.081199
iter 639	R2 Yscr	0.555907	0.113293
iter 640	R2 Yscr	0.556433	0.0699479
iter 641	R2 Yscr	0.556024	0.0499517
iter 642	R2 Yscr	0.551069	0.139998
iter 643	R2 Yscr	0.554485	0.0583449
iter 644	R2 Yscr	0.563986	0.104549
iter 645	R2 Yscr	0.558157	0.0403656
iter 646	R2 Yscr	0.552551	0.0347865
iter 647	R2 Yscr	0.550225	0.0239279
iter 648	R2 Yscr	0.55122	0.0692771
iter 649	R2 Yscr	0.553189	0.0569591
iter 650	R2 Yscr	0.555292	0.0480788
iter 651	R2 Yscr	0.550654	0.0637529
iter 652	R2 Yscr	0.548563	0.0662151
iter 653	R2 Yscr	0.550958	0.0238635
iter 654	R2 Yscr	0.551349	0.0526741
iter 655	R2 Yscr	0.55122	0.0532495
iter 656	R2 Yscr	0.558853	0.126511
iter 657	R2 Yscr	0.558245	0.128804
iter 658	R2 Yscr	0.555289	0.0561829
iter 659	R2 Yscr	0.54946	0.0409009
iter 660	R2 Yscr	0.550248	0.0722839
iter 661	R2 Yscr	0.547049	0.0242595
iter 662	R2 Yscr	0.55784	0.075074
iter 663	R2 Yscr	0.554823	0.0326343
iter 664	R2 Yscr	0.562374	0.105822
iter 665	R2 Yscr	0.560781	0.0837594
iter 666	R2 Yscr	0.549551	0.0701827
iter 667	R2 Yscr	0.550773	0.0541364
iter 668	R2 Yscr	0.548261	0.0391775
iter 669	R2 Yscr	0.550612	0.119961
iter 670	R2 Yscr	0.551425	0.0705368
iter 671	R2 Yscr	0.56471	0.103929
iter 672	R2 Yscr	0.54398	0.045318
iter 673	R2 Yscr	0.553907	0.0585544
iter 674	R2 Yscr	0.549236	0.0758965
iter 675	R2 Yscr	0.551562	0.0788056
iter 676	R2 Yscr	0.55389	0.0585159
iter 677	R2 Yscr	0.551075	0.0858
iter 678	R2 Yscr	0.55299	0.0864537
iter 679	R2 Yscr	0.551297	0.0571552
iter 680	R2 Yscr	0.556788	0.0635568
iter 681	R2 Yscr	0.547588	0.0430971
iter 682	R2 Yscr	0.548594	0.0602706
iter 683	R2 Yscr	0.549825	0.0894892
iter 684	R2 Yscr	0.548703	0.068246
iter 685	R2 Yscr	0.555725	0.0768651
iter 686	R2 Yscr	0.551627	0.044051
iter 687	R2 Yscr	0.554379	0.0685344
iter 688	R2 Yscr	0.556623	0.0842187
iter 689	R2 Yscr	0.556412	0.0990716
iter 690	R2 Yscr	0.553083	0.111245
iter 691	R2 Yscr	0.552629	0.071107
iter 692	R2 Yscr	0.54865	0.0354387
iter 693	R2 Yscr	0.550696	0.0747525
iter 694	R2 Yscr	0.551386	0.0251226
iter 695	R2 Yscr	0.549629	0.0873687
iter 696	R2 Yscr	0.557584	0.0910521
iter 697	R2 Yscr	0.547604	0.0392112
iter 698	R2 Yscr	0.552625	0.0855554
iter 699	R2 Yscr	0.558851	0.0742433
iter 700	R2 Yscr	0.54879	0.0560391
iter 701	R2 Yscr	0.554941	0.051787
iter 702	R2 Yscr	0.553705	0.058393
iter 703	R2 Yscr	0.553794	0.0456432
iter 704	R2 Yscr	0.561882	0.108828
iter 705	R2 Yscr	0.56082	0.0739585
iter 706	R2 Yscr	0.551642	0.069317
iter 707	R2 Yscr	0.553964	0.0543463
iter 708	R2 Yscr	0.555236	0.131038
iter 709	R2 Yscr	0.55162	0.0977815
iter 710	R2 Yscr	0.558134	0.0603832
iter 711	R2 Yscr	0.555623	0.0477276
iter 712	R2 Yscr	0.55239	0.0435216
iter 713	R2 Yscr	0.555728	0.0753675
iter 714	R2 Yscr	0.551432	0.0820483
iter 715	R2 Yscr	0.569973	0.120681
iter 716	R2 Yscr	0.549509	0.042421
iter 717	R2 Yscr	0.55617	0.113152
iter 718	R2 Yscr	0.556353	0.0677313
iter 719	R2 Yscr	0.560238	0.0789514
iter 720	R2 Yscr	0.556006	0.102881
iter 721	R2 Yscr	0.554564	0.0537637
iter 722	R2 Yscr	0.548365	0.0618059
iter 723	R2 Yscr	0.549191	0.0761989
iter 724	R2 Yscr	0.555546	0.0516227
iter 725	R2 Yscr	0.549856	0.0609822
iter 726	R2 Yscr	0.556477	0.0456394
iter 727	R2 Yscr	0.550764	0.0259661
iter 728	R2 Yscr	0.550227	0.0765974
iter 729	R2 Yscr	0.55383	0.103557
iter 730	R2 Yscr	0.556026	0.0740387
iter 731	R2 Yscr	0.568286	0.12181
iter 732	R2 Yscr	0.55892	0.0784555
iter 733	R2 Yscr	0.547645	0.0545449
iter 734	R2 Yscr	0.554721	0.0790812
iter 735	R2 Yscr	0.554794	0.0704463
iter 736	R2 Yscr	0.569236	0.161305
iter 737	R2 Yscr	0.549495	0.0568956
iter 738	R2 Yscr	0.566046	0.0946121
iter 739	R2 Yscr	0.567111	0.11182
iter 740	R2 Yscr	0.549194	0.0678053
iter 741	R2 Yscr	0.55195	0.0728965
iter 742	R2 Yscr	0.548276	0.0269681
iter 743	R2 Yscr	0.555934	0.0633067
iter 744	R2 Yscr	0.550968	0.0573439
iter 745	R2 Yscr	0.546879	0.0345506
iter 746	R2 Yscr	0.551946	0.0760298
iter 747	R2 Yscr	0.558108	0.0840836
iter 748	R2 Yscr	0.557463	0.0892405
iter 749	R2 Yscr	0.553669	0.0771776
iter 750	R2 Yscr	0.550519	0.104396
iter 751	R2 Yscr	0.560536	0.113947
iter 752	R2 Yscr	0.547795	0.0410466
iter 753	R2 Yscr	0.557121	0.0732766
iter 754	R2 Yscr	0.5518	0.0785684
iter 755	R2 Yscr	0.54768	0.0198601
iter 756	R2 Yscr	0.550278	0.0388142
iter 757	R2 Yscr	0.549373	0.0414558
iter 758	R2 Yscr	0.550914	0.0970631
iter 759	R2 Yscr	0.548089	0.0307748
iter 760	R2 Yscr	0.551941	0.0893849
iter 761	R2 Yscr	0.552301	0.0651081
iter 762	R2 Yscr	0.552398	0.0478649
iter 763	R2 Yscr	0.556359	0.0686568
iter 764	R2 Yscr	0.549842	0.0972934
iter 765	R2 Yscr	0.547638	0.0315902
iter 766	R2 Yscr	0.549409	0.0411224
iter 767	R2 Yscr	0.552677	0.0399837
iter 768	R2 Yscr	0.55522	0.0412332
iter 769	R2 Yscr	0.554689	0.0704124
iter 770	R2 Yscr	0.555811	0.0379744
iter 771	R2 Yscr	0.557737	0.0584725
iter 772	R2 Yscr	0.556398	0.105105
iter 773	R2 Yscr	0.549978	0.130504
iter 774	R2 Yscr	0.562533	0.0770368
iter 775	R2 Yscr	0.562767	0.0836878
iter 776	R2 Yscr	0.554492	0.0494244
iter 777	R2 Yscr	0.55158	0.0422016
iter 778	R2 Yscr	0.557402	0.0450917
iter 779	R2 Yscr	0.551788	0.127527
iter 780	R2 Yscr	0.56553	0.0892427
iter 781	R2 Yscr	0.552053	0.0650718
iter 782	R2 Yscr	0.553592	0.048647
iter 783	R2 Yscr	0.548994	0.0364314
iter 784	R2 Yscr	0.556956	0.0725489
iter 785	R2 Yscr	0.552742	0.0404643
iter 786	R2 Yscr	0.548936	0.0814884
iter 787	R2 Yscr	0.552039	0.0775821
iter 788	R2 Yscr	0.554726	0.0633192
iter 789	R2 Yscr	0.553913	0.0497831
iter 790	R2 Yscr	0.549275	0.100652
iter 791	R2 Yscr	0.543628	0.0726797
iter 792	R2 Yscr	0.554508	0.0745237
iter 793	R2 Yscr	0.552177	0.139707
iter 794	R2 Yscr	0.54356	0.0856343
iter 795	R2 Yscr	0.556751	0.0829492
iter 796	R2 Yscr	0.555395	0.0419425
iter 797	R2 Yscr	0.55225	0.0967827
iter 798	R2 Yscr	0.551274	0.0872999
iter 799	R2 Yscr	0.544042	0.0730437
iter 800	R2 Yscr	0.551217	0.0592388
iter 801	R2 Yscr	0.556548	0.034161
iter 802	R2 Yscr	0.555662	0.096989
iter 803	R2 Yscr	0.549929	0.0797433
iter 804	R2 Yscr	0.561407	0.0726134
iter 805	R2 Yscr	0.551842	0.0302311
iter 806	R2 Yscr	0.548986	0.0428065
iter 807	R2 Yscr	0.551073	0.0441878
iter 808	R2 Yscr	0.546713	0.0257418
iter 809	R2 Yscr	0.550782	0.088376
iter 810	R2 Yscr	0.561216	0.0723945
iter 811	R2 Yscr	0.55044	0.0643377
iter 812	R2 Yscr	0.553631	0.0834398
iter 813	R2 Yscr	0.551294	0.0474068
iter 814	R2 Yscr	0.54727	0.0419223
iter 815	R2 Yscr	0.560632	0.0654061
iter 816	R2 Yscr	0.553927	0.0542948
iter 817	R2 Yscr	0.547896	0.0314622
iter 818	R2 Yscr	0.551889	0.0290674
iter 819	R2 Yscr	0.551097	0.0832637
iter 820	R2 Yscr	0.550522	0.0598996
iter 821	R2 Yscr	0.54362	0.0267172
iter 822	R2 Yscr	0.548764	0.0416553
iter 823	R2 Yscr	0.551823	0.0209866
iter 824	R2 Yscr	0.555422	0.0810604
iter 825	R2 Yscr	0.555942	0.0297047
iter 826	R2 Yscr	0.559826	0.0876457
iter 827	R2 Yscr	0.549172	0.054671
iter 828	R2 Yscr	0.557308	0.0746903
iter 829	R2 Yscr	0.554447	0.114962
iter 830	R2 Yscr	0.560963	0.0472803
iter 831	R2 Yscr	0.546601	0.0524083
iter 832	R2 Yscr	0.55176	0.0685639
iter 833	R2 Yscr	0.551613	0.0625791
iter 834	R2 Yscr	0.54507	0.0365373
iter 835	R2 Yscr	0.552509	0.0492805
iter 836	R2 Yscr	0.565864	0.1238
iter 837	R2 Yscr	0.553292	0.0537313
iter 838	R2 Yscr	0.558594	0.0558133
iter 839	R2 Yscr	0.552327	0.0674547
iter 840	R2 Yscr	0.554106	0.121453
iter 841	R2 Yscr	0.543006	0.0690037
iter 842	R2 Yscr	0.552113	0.0468956
iter 843	R2 Yscr	0.556281	0.0344946
iter 844	R2 Yscr	0.553668	0.111351
iter 845	R2 Yscr	0.561222	0.0587808
iter 846	R2 Yscr	0.556479	0.102458
iter 847	R2 Yscr	0.553478	0.0875016
iter 848	R2 Yscr	0.555718	0.105734
iter 849	R2 Yscr	0.550587	0.0418619
iter 850	R2 Yscr	0.54535	0.0841246
iter 851	R2 Yscr	0.558398	0.0574295
iter 852	R2 Yscr	0.550691	0.0826144
iter 853	R2 Yscr	0.544602	0.0925872
iter 854	R2 Yscr	0.558917	0.0543383
iter 855	R2 Yscr	0.549379	0.0334142
iter 856	R2 Yscr	0.550788	0.0849948
iter 857	R2 Yscr	0.551694	0.0630637
iter 858	R2 Yscr	0.556715	0.0310809
iter 859	R2 Yscr	0.548884	0.0528807
iter 860	R2 Yscr	0.548642	0.0646478
iter 861	R2 Yscr	0.54702	0.0157886
iter 862	R2 Yscr	0.555379	0.0429621
iter 863	R2 Yscr	0.553378	0.100796
iter 864	R2 Yscr	0.550431	0.105291
iter 865	R2 Yscr	0.550259	0.0388609
iter 866	R2 Yscr	0.549457	0.0865624
iter 867	R2 Yscr	0.548352	0.0522485
iter 868	R2 Yscr	0.556087	0.0941278
iter 869	R2 Yscr	0.571345	0.116831
iter 870	R2 Yscr	0.554681	0.0962598
iter 871	R2 Yscr	0.547168	0.0318881
iter 872	R2 Yscr	0.556275	0.139083
iter 873	R2 Yscr	0.548143	0.0671516
iter 874	R2 Yscr	0.555626	0.0445694
iter 875	R2 Yscr	0.555179	0.0857927
iter 876	R2 Yscr	0.555521	0.0372997
iter 877	R2 Yscr	0.555367	0.0776462
iter 878	R2 Yscr	0.553648	0.0632167
iter 879	R2 Yscr	0.549046	0.0452932
iter 880	R2 Yscr	0.559615	0.0628649
iter 881	R2 Yscr	0.548404	0.0424036
iter 882	R2 Yscr	0.553234	0.066865
iter 883	R2 Yscr	0.559588	0.124301
iter 884	R2 Yscr	0.550677	0.0937602
iter 885	R2 Yscr	0.561102	0.0698621
iter 886	R2 Yscr	0.550415	0.0654716
iter 887	R2 Yscr	0.555231	0.0942523
iter 888	R2 Yscr	0.553776	0.0586925
iter 889	R2 Yscr	0.558523	0.0789941
iter 890	R2 Yscr	0.547372	0.024973
iter 891	R2 Yscr	0.549431	0.0454343
iter 892	R2 Yscr	0.563461	0.0942378
iter 893	R2 Yscr	0.558655	0.0729851
iter 894	R2 Yscr	0.560418	0.0974059
iter 895	R2 Yscr	0.567855	0.182414
iter 896	R2 Yscr	0.549931	0.0392559
iter 897	R2 Yscr	0.556895	0.0690622
iter 898	R2 Yscr	0.547577	0.0631632
iter 899	R2 Yscr	0.553766	0.0519071
iter 900	R2 Yscr	0.555947	0.0685891
iter 901	R2 Yscr	0.555374	0.0730566
iter 902	R2 Yscr	0.560463	0.0760657
iter 903	R2 Yscr	0.558842	0.0674585
iter 904	R2 Yscr	0.553907	0.0787757
iter 905	R2 Yscr	0.550911	0.059071
iter 906	R2 Yscr	0.549632	0.0380233
iter 907	R2 Yscr	0.560122	0.0441002
iter 908	R2 Yscr	0.553628	0.0633799
iter 909	R2 Yscr	0.558751	0.113644
iter 910	R2 Yscr	0.549035	0.0297536
iter 911	R2 Yscr	0.555313	0.039101
iter 912	R2 Yscr	0.549054	0.0340355
iter 913	R2 Yscr	0.545353	0.0488876
iter 914	R2 Yscr	0.54912	0.0390942
iter 915	R2 Yscr	0.554741	0.101641
iter 916	R2 Yscr	0.558115	0.0559512
iter 917	R2 Yscr	0.548589	0.104489
iter 918	R2 Yscr	0.55527	0.0795231
iter 919	R2 Yscr	0.55003	0.0493783
iter 920	R2 Yscr	0.549439	0.0228205
iter 921	R2 Yscr	0.556801	0.0825128
iter 922	R2 Yscr	0.558054	0.0907118
iter 923	R2 Yscr	0.5504	0.0534794
iter 924	R2 Yscr	0.548579	0.0817373
iter 925	R2 Yscr	0.555323	0.0621967
iter 926	R2 Yscr	0.554614	0.0390137
iter 927	R2 Yscr	0.554769	0.0322133
iter 928	R2 Yscr	0.555805	0.0993261
iter 929	R2 Yscr	0.548435	0.0271819
iter 930	R2 Yscr	0.564435	0.0684318
iter 931	R2 Yscr	0.565846	0.10362
iter 932	R2 Yscr	0.551999	0.0369817
iter 933	R2 Yscr	0.557943	0.0413598
iter 934	R2 Yscr	0.557418	0.134617
iter 935	R2 Yscr	0.552891	0.0385035
iter 936	R2 Yscr	0.552748	0.0624702
iter 937	R2 Yscr	0.556497	0.0630206
iter 938	R2 Yscr	0.56132	0.144282
iter 939	R2 Yscr	0.550006	0.0636726
iter 940	R2 Yscr	0.553072	0.0581238
iter 941	R2 Yscr	0.549842	0.0564902
iter 942	R2 Yscr	0.556532	0.0817464
iter 943	R2 Yscr	0.551403	0.0936469
iter 944	R2 Yscr	0.550883	0.0443783
iter 945	R2 Yscr	0.557618	0.0720075
iter 946	R2 Yscr	0.55007	0.0540792
iter 947	R2 Yscr	0.556542	0.101814
iter 948	R2 Yscr	0.550457	0.0308392
iter 949	R2 Yscr	0.550071	0.0272173
iter 950	R2 Yscr	0.556424	0.0620276
iter 951	R2 Yscr	0.550454	0.0504255
iter 952	R2 Yscr	0.5494	0.0586861
iter 953	R2 Yscr	0.557557	0.0594948
iter 954	R2 Yscr	0.551507	0.0489988
iter 955	R2 Yscr	0.552117	0.0901953
iter 956	R2 Yscr	0.547462	0.0616531
iter 957	R2 Yscr	0.548119	0.0371486
iter 958	R2 Yscr	0.551418	0.0373264
iter 959	R2 Yscr	0.55024	0.0744339
iter 960	R2 Yscr	0.54998	0.0608644
iter 961	R2 Yscr	0.549956	0.0833385
iter 962	R2 Yscr	0.553422	0.130302
iter 963	R2 Yscr	0.549423	0.0537109
iter 964	R2 Yscr	0.549376	0.0900728
iter 965	R2 Yscr	0.550908	0.0474317
iter 966	R2 Yscr	0.552444	0.0605591
iter 967	R2 Yscr	0.548109	0.0877785
iter 968	R2 Yscr	0.554931	0.0415687
iter 969	R2 Yscr	0.552578	0.0570297
iter 970	R2 Yscr	0.550304	0.0273701
iter 971	R2 Yscr	0.554816	0.0638428
iter 972	R2 Yscr	0.5482	0.0537627
iter 973	R2 Yscr	0.559919	0.119114
iter 974	R2 Yscr	0.553711	0.101361
iter 975	R2 Yscr	0.549283	0.0474005
iter 976	R2 Yscr	0.552783	0.0562416
iter 977	R2 Yscr	0.555311	0.0402214
iter 978	R2 Yscr	0.558451	0.101616
iter 979	R2 Yscr	0.554812	0.0635486
iter 980	R2 Yscr	0.55056	0.0488522
iter 981	R2 Yscr	0.551639	0.0265307
iter 982	R2 Yscr	0.559647	0.0866908
iter 983	R2 Yscr	0.552502	0.0426924
iter 984	R2 Yscr	0.550957	0.101301
iter 985	R2 Yscr	0.547982	0.0373625
iter 986	R2 Yscr	0.548834	0.0353765
iter 987	R2 Yscr	0.557125	0.0472642
iter 988	R2 Yscr	0.550244	0.0482258
iter 989	R2 Yscr	0.553565	0.0575589
iter 990	R2 Yscr	0.550407	0.0911316
iter 991	R2 Yscr	0.554537	0.0714014
iter 992	R2 Yscr	0.550354	0.0586652
iter 993	R2 Yscr	0.552701	0.0716518
iter 994	R2 Yscr	0.561308	0.0797797
iter 995	R2 Yscr	0.560758	0.110383
iter 996	R2 Yscr	0.555607	0.0549052
iter 997	R2 Yscr	0.553584	0.0924886
iter 998	R2 Yscr	0.557617	0.0986419
iter 999	R2 Yscr	0.55318	0.0348856
iter 1000	R2 Yscr	0.551706	0.07488
iter 1001	R2 Yscr	0.550122	0.0743815
iter 1002	R2 Yscr	0.550854	0.0537525
iter 1003	R2 Yscr	0.547714	0.0327492
iter 1004	R2 Yscr	0.547587	0.0491721
iter 1005	R2 Yscr	0.548743	0.0246364
iter 1006	R2 Yscr	0.552606	0.0903711
iter 1007	R2 Yscr	0.550473	0.0429716
iter 1008	R2 Yscr	0.549752	0.0519589
iter 1009	R2 Yscr	0.5549	0.105237
iter 1010	R2 Yscr	0.552347	0.0547278
iter 1011	R2 Yscr	0.554388	0.051336
iter 1012	R2 Yscr	0.552682	0.0375421
iter 1013	R2 Yscr	0.551263	0.0518273
iter 1014	R2 Yscr	0.5516	0.136401
iter 1015	R2 Yscr	0.5543	0.076851
iter 1016	R2 Yscr	0.555133	0.0596201
iter 1017	R2 Yscr	0.55039	0.03573
iter 1018	R2 Yscr	0.550226	0.101842
iter 1019	R2 Yscr	0.550068	0.0746907
iter 1020	R2 Yscr	0.561065	0.102485
iter 1021	R2 Yscr	0.549914	0.0565164
iter 1022	R2 Yscr	0.549026	0.0714465
iter 1023	R2 Yscr	0.549968	0.0517808
iter 1024	R2 Yscr	0.549044	0.0285131
iter 1025	R2 Yscr	0.55357	0.0429315
iter 1026	R2 Yscr	0.55223	0.061385
iter 1027	R2 Yscr	0.556949	0.0435
iter 1028	R2 Yscr	0.553034	0.0674434
iter 1029	R2 Yscr	0.552784	0.152242
iter 1030	R2 Yscr	0.558553	0.04652
iter 1031	R2 Yscr	0.565497	0.094582
iter 1032	R2 Yscr	0.555944	0.112175
iter 1033	R2 Yscr	0.559755	0.044275
iter 1034	R2 Yscr	0.551744	0.0802888
iter 1035	R2 Yscr	0.553121	0.077749
iter 1036	R2 Yscr	0.550063	0.0792105
iter 1037	R2 Yscr	0.55964	0.0432286
iter 1038	R2 Yscr	0.554167	0.093332
iter 1039	R2 Yscr	0.548959	0.0170776
iter 1040	R2 Yscr	0.555627	0.0646198
iter 1041	R2 Yscr	0.555163	0.053835
iter 1042	R2 Yscr	0.551558	0.0482626
iter 1043	R2 Yscr	0.552844	0.0982335
iter 1044	R2 Yscr	0.548442	0.0303047
iter 1045	R2 Yscr	0.554153	0.0788002
iter 1046	R2 Yscr	0.550777	0.0612307
iter 1047	R2 Yscr	0.555872	0.0553789
iter 1048	R2 Yscr	0.553622	0.0814044
iter 1049	R2 Yscr	0.550117	0.0514356
iter 1050	R2 Yscr	0.55004	0.0501908
iter 1051	R2 Yscr	0.557564	0.0524615
iter 1052	R2 Yscr	0.553814	0.0658236
iter 1053	R2 Yscr	0.554563	0.0907251
iter 1054	R2 Yscr	0.55574	0.095286
iter 1055	R2 Yscr	0.55485	0.0297498
iter 1056	R2 Yscr	0.563257	0.0969905
iter 1057	R2 Yscr	0.562843	0.0649739
iter 1058	R2 Yscr	0.552431	0.062351
iter 1059	R2 Yscr	0.555585	0.115124
iter 1060	R2 Yscr	0.547552	0.0475179
iter 1061	R2 Yscr	0.55312	0.0428491
iter 1062	R2 Yscr	0.568544	0.152585
iter 1063	R2 Yscr	0.565204	0.0679149
iter 1064	R2 Yscr	0.548518	0.0505983
iter 1065	R2 Yscr	0.554093	0.0765596
iter 1066	R2 Yscr	0.555846	0.0894088
iter 1067	R2 Yscr	0.547281	0.0263054
iter 1068	R2 Yscr	0.54992	0.0577727
iter 1069	R2 Yscr	0.552813	0.0527086
iter 1070	R2 Yscr	0.553876	0.0758803
iter 1071	R2 Yscr	0.551516	0.0731248
iter 1072	R2 Yscr	0.551118	0.0974881
iter 1073	R2 Yscr	0.55706	0.11049
iter 1074	R2 Yscr	0.553055	0.0442438
iter 1075	R2 Yscr	0.552913	0.0507401
iter 1076	R2 Yscr	0.549488	0.0449726
iter 1077	R2 Yscr	0.556787	0.0726699
iter 1078	R2 Yscr	0.551479	0.0551779
iter 1079	R2 Yscr	0.561666	0.0587104
iter 1080	R2 Yscr	0.565373	0.116291
iter 1081	R2 Yscr	0.562363	0.074897
iter 1082	R2 Yscr	0.551098	0.0872283
iter 1083	R2 Yscr	0.55495	0.0368666
iter 1084	R2 Yscr	0.548306	0.05281
iter 1085	R2 Yscr	0.554133	0.0413066
iter 1086	R2 Yscr	0.566483	0.0904029
iter 1087	R2 Yscr	0.549741	0.035983
iter 1088	R2 Yscr	0.550294	0.0416252
iter 1089	R2 Yscr	0.552551	0.0649172
iter 1090	R2 Yscr	0.553762	0.0560105
iter 1091	R2 Yscr	0.552249	0.0296981
iter 1092	R2 Yscr	0.557933	0.0870869
iter 1093	R2 Yscr	0.548503	0.032221
iter 1094	R2 Yscr	0.554999	0.0929927
iter 1095	R2 Yscr	0.552609	0.052882
iter 1096	R2 Yscr	0.552516	0.0206388
iter 1097	R2 Yscr	0.552759	0.0527585
iter 1098	R2 Yscr	0.549197	0.0413463
iter 1099	R2 Yscr	0.551032	0.0283562
iter 1100	R2 Yscr	0.5488	0.0757695
iter 1101	R2 Yscr	0.549389	0.0632349
iter 1102	R2 Yscr	0.552825	0.0802979
iter 1103	R2 Yscr	0.549041	0.0509971
iter 1104	R2 Yscr	0.561091	0.10187
iter 1105	R2 Yscr	0.553052	0.100683
iter 1106	R2 Yscr	0.549244	0.0297687
iter 1107	R2 Yscr	0.554452	0.0470849
iter 1108	R2 Yscr	0.547867	0.00859226
iter 1109	R2 Yscr	0.553495	0.040432
iter 1110	R2 Yscr	0.551414	0.0912532
iter 1111	R2 Yscr	0.556281	0.0779089
iter 1112	R2 Yscr	0.553428	0.027995
iter 1113	R2 Yscr	0.551359	0.0336479
iter 1114	R2 Yscr	0.554717	0.110428
iter 1115	R2 Yscr	0.555159	0.0537403
iter 1116	R2 Yscr	0.555924	0.102219
iter 1117	R2 Yscr	0.549623	0.0716673
iter 1118	R2 Yscr	0.554019	0.044094
iter 1119	R2 Yscr	0.555295	0.113576
iter 1120	R2 Yscr	0.549541	0.0513924
iter 1121	R2 Yscr	0.550234	0.0452788
iter 1122	R2 Yscr	0.557383	0.100919
iter 1123	R2 Yscr	0.557601	0.0949446
iter 1124	R2 Yscr	0.551384	0.0399661
iter 1125	R2 Yscr	0.551818	0.0219522
iter 1126	R2 Yscr	0.544058	0.0764649
iter 1127	R2 Yscr	0.549187	0.0216974
iter 1128	R2 Yscr	0.547441	0.0337911
iter 1129	R2 Yscr	0.542945	0.0598474
iter 1130	R2 Yscr	0.560844	0.0718241
iter 1131	R2 Yscr	0.54825	0.0349147
iter 1132	R2 Yscr	0.553659	0.0741591
iter 1133	R2 Yscr	0.553109	0.0481256
iter 1134	R2 Yscr	0.563867	0.0522576
iter 1135	R2 Yscr	0.553829	0.0276027
iter 1136	R2 Yscr	0.553383	0.0833149
iter 1137	R2 Yscr	0.549214	0.0217214
iter 1138	R2 Yscr	0.552134	0.109161
iter 1139	R2 Yscr	0.555907	0.0820866
iter 1140	R2 Yscr	0.557484	0.0771167
iter 1141	R2 Yscr	0.551289	0.0399838
iter 1142	R2 Yscr	0.547937	0.0489663
iter 1143	R2 Yscr	0.554312	0.05713
iter 1144	R2 Yscr	0.548538	0.0408858
iter 1145	R2 Yscr	0.553301	0.0656392
iter 1146	R2 Yscr	0.555827	0.107263
iter 1147	R2 Yscr	0.559362	0.0549919
iter 1148	R2 Yscr	0.547524	0.0221494
iter 1149	R2 Yscr	0.550713	0.0544912
iter 1150	R2 Yscr	0.554823	0.0630757
iter 1151	R2 Yscr	0.553753	0.0564895
iter 1152	R2 Yscr	0.557885	0.127731
iter 1153	R2 Yscr	0.552369	0.0619654
iter 1154	R2 Yscr	0.563198	0.135887
iter 1155	R2 Yscr	0.549454	0.0775532
iter 1156	R2 Yscr	0.553119	0.0513702
iter 1157	R2 Yscr	0.553358	0.0334153
iter 1158	R2 Yscr	0.549773	0.0585561
iter 1159	R2 Yscr	0.55293	0.0304033
iter 1160	R2 Yscr	0.5527	0.0492735
iter 1161	R2 Yscr	0.54732	0.0214813
iter 1162	R2 Yscr	0.546131	0.0588215
iter 1163	R2 Yscr	0.549308	0.040078
iter 1164	R2 Yscr	0.554984	0.0897234
iter 1165	R2 Yscr	0.568139	0.138538
iter 1166	R2 Yscr	0.560579	0.122789
iter 1167	R2 Yscr	0.557928	0.124547
iter 1168	R2 Yscr	0.551611	0.085631
iter 1169	R2 Yscr	0.550582	0.0637936
iter 1170	R2 Yscr	0.551451	0.0815641
iter 1171	R2 Yscr	0.554135	0.0983174
iter 1172	R2 Yscr	0.57241	0.163753
iter 1173	R2 Yscr	0.559754	0.045963
iter 1174	R2 Yscr	0.547093	0.057505
iter 1175	R2 Yscr	0.565768	0.160587
iter 1176	R2 Yscr	0.550751	0.0508871
iter 1177	R2 Yscr	0.551407	0.055299
iter 1178	R2 Yscr	0.544967	0.0445772
iter 1179	R2 Yscr	0.547866	0.061996
iter 1180	R2 Yscr	0.548764	0.038515
iter 1181	R2 Yscr	0.552222	0.0430675
iter 1182	R2 Yscr	0.552186	0.0515473
iter 1183	R2 Yscr	0.552529	0.0450676
iter 1184	R2 Yscr	0.559378	0.104493
iter 1185	R2 Yscr	0.549959	0.0513709
iter 1186	R2 Yscr	0.550333	0.0380749
iter 1187	R2 Yscr	0.549749	0.0344342
iter 1188	R2 Yscr	0.556709	0.106289
iter 1189	R2 Yscr	0.547576	0.04314
iter 1190	R2 Yscr	0.556166	0.0354761
iter 1191	R2 Yscr	0.552036	0.0512636
iter 1192	R2 Yscr	0.56444	0.115068
iter 1193	R2 Yscr	0.552871	0.0771916
iter 1194	R2 Yscr	0.556263	0.0555425
iter 1195	R2 Yscr	0.556063	0.0699986
iter 1196	R2 Yscr	0.554252	0.0433674
iter 1197	R2 Yscr	0.551148	0.0720714
iter 1198	R2 Yscr	0.553612	0.103253
iter 1199	R2 Yscr	0.554019	0.0345504
iter 1200	R2 Yscr	0.555315	0.052893
iter 1201	R2 Yscr	0.549675	0.0548717
iter 1202	R2 Yscr	0.553336	0.0516539
iter 1203	R2 Yscr	0.550282	0.0853011
iter 1204	R2 Yscr	0.549405	0.0328269
iter 1205	R2 Yscr	0.552069	0.0551572
iter 1206	R2 Yscr	0.548656	0.0709991
iter 1207	R2 Yscr	0.555139	0.0638724
iter 1208	R2 Yscr	0.553284	0.052602
iter 1209	R2 Yscr	0.556427	0.1104
iter 1210	R2 Yscr	0.556185	0.0866067
iter 1211	R2 Yscr	0.547519	0.0628722
iter 1212	R2 Yscr	0.547382	0.0886365
iter 1213	R2 Yscr	0.548667	0.026917
iter 1214	R2 Yscr	0.555113	0.0290635
iter 1215	R2 Yscr	0.547556	0.058534
iter 1216	R2 Yscr	0.54995	0.0725192
iter 1217	R2 Yscr	0.549639	0.0639431
iter 1218	R2 Yscr	0.547744	0.0249285
iter 1219	R2 Yscr	0.561659	0.112268
iter 1220	R2 Yscr	0.552573	0.0480508
iter 1221	R2 Yscr	0.558251	0.0855785
iter 1222	R2 Yscr	0.55349	0.0854336
iter 1223	R2 Yscr	0.550458	0.0377836
iter 1224	R2 Yscr	0.551552	0.0870493
iter 1225	R2 Yscr	0.553848	0.0790381
iter 1226	R2 Yscr	0.566288	0.0719425
iter 1227	R2 Yscr	0.551733	0.0662262
iter 1228	R2 Yscr	0.550048	0.0548202
iter 1229	R2 Yscr	0.553285	0.0790354
iter 1230	R2 Yscr	0.552991	0.0674378
iter 1231	R2 Yscr	0.558608	0.0728276
iter 1232	R2 Yscr	0.551745	0.0846082
iter 1233	R2 Yscr	0.553082	0.0660189
iter 1234	R2 Yscr	0.568758	0.107285
iter 1235	R2 Yscr	0.555149	0.0612971
iter 1236	R2 Yscr	0.547117	0.0229678
iter 1237	R2 Yscr	0.5652	0.137366
iter 1238	R2 Yscr	0.553478	0.096415
iter 1239	R2 Yscr	0.563008	0.0988534
iter 1240	R2 Yscr	0.5602	0.115017
iter 1241	R2 Yscr	0.551726	0.0755511
iter 1242	R2 Yscr	0.553012	0.0889798
iter 1243	R2 Yscr	0.549728	0.0306624
iter 1244	R2 Yscr	0.548294	0.0343664
iter 1245	R2 Yscr	0.55508	0.0816975
iter 1246	R2 Yscr	0.5535	0.0374075
iter 1247	R2 Yscr	0.559412	0.129024
iter 1248	R2 Yscr	0.549849	0.0335936
iter 1249	R2 Yscr	0.550031	0.111025
iter 1250	R2 Yscr	0.565161	0.0732891
iter 1251	R2 Yscr	0.55455	0.0983913
iter 1252	R2 Yscr	0.558831	0.106434
iter 1253	R2 Yscr	0.552955	0.0360098
iter 1254	R2 Yscr	0.562119	0.0875264
iter 1255	R2 Yscr	0.547007	0.0255094
iter 1256	R2 Yscr	0.555497	0.0824262
iter 1257	R2 Yscr	0.554278	0.0599687
iter 1258	R2 Yscr	0.551819	0.116808
iter 1259	R2 Yscr	0.553979	0.0838961
iter 1260	R2 Yscr	0.556232	0.0602875
iter 1261	R2 Yscr	0.555387	0.0685105
iter 1262	R2 Yscr	0.551428	0.0775278
iter 1263	R2 Yscr	0.549509	0.0655626
iter 1264	R2 Yscr	0.561045	0.100392
iter 1265	R2 Yscr	0.551371	0.0502504
iter 1266	R2 Yscr	0.553532	0.0284404
iter 1267	R2 Yscr	0.554484	0.0229362
iter 1268	R2 Yscr	0.561763	0.0897522
iter 1269	R2 Yscr	0.550806	0.0381022
iter 1270	R2 Yscr	0.550109	0.0399287
iter 1271	R2 Yscr	0.548407	0.0422269
iter 1272	R2 Yscr	0.546714	0.0209171
iter 1273	R2 Yscr	0.555448	0.0532771
iter 1274	R2 Yscr	0.547034	0.0405228
iter 1275	R2 Yscr	0.557718	0.0675685
iter 1276	R2 Yscr	0.56022	0.0719547
iter 1277	R2 Yscr	0.550711	0.0799928
iter 1278	R2 Yscr	0.554031	0.0878783
iter 1279	R2 Yscr	0.55397	0.0830571
iter 1280	R2 Yscr	0.551919	0.0764377
iter 1281	R2 Yscr	0.551153	0.0177727
iter 1282	R2 Yscr	0.554981	0.0877351
iter 1283	R2 Yscr	0.548628	0.0507375
iter 1284	R2 Yscr	0.557666	0.0400864
iter 1285	R2 Yscr	0.548066	0.0604176
iter 1286	R2 Yscr	0.552068	0.0344487
iter 1287	R2 Yscr	0.549652	0.0486596
iter 1288	R2 Yscr	0.543869	0.0804099
iter 1289	R2 Yscr	0.55359	0.147447
iter 1290	R2 Yscr	0.554852	0.125398
iter 1291	R2 Yscr	0.550886	0.0598718
iter 1292	R2 Yscr	0.547363	0.0297977
iter 1293	R2 Yscr	0.552426	0.0341264
iter 1294	R2 Yscr	0.549267	0.0821541
iter 1295	R2 Yscr	0.555188	0.0444656
iter 1296	R2 Yscr	0.551775	0.0583364
iter 1297	R2 Yscr	0.554968	0.0543575
iter 1298	R2 Yscr	0.5482	0.0371964
iter 1299	R2 Yscr	0.564851	0.0887738
iter 1300	R2 Yscr	0.552559	0.0316937
iter 1301	R2 Yscr	0.551586	0.0607273
iter 1302	R2 Yscr	0.56055	0.109117
iter 1303	R2 Yscr	0.562884	0.109526
iter 1304	R2 Yscr	0.551609	0.0588374
iter 1305	R2 Yscr	0.551892	0.0562934
iter 1306	R2 Yscr	0.548697	0.0208775
iter 1307	R2 Yscr	0.554916	0.0560403
iter 1308	R2 Yscr	0.552006	0.111057
iter 1309	R2 Yscr	0.559687	0.0965538
iter 1310	R2 Yscr	0.551575	0.0471069
iter 1311	R2 Yscr	0.547281	0.053515
iter 1312	R2 Yscr	0.547739	0.0285951
iter 1313	R2 Yscr	0.547802	0.0148687
iter 1314	R2 Yscr	0.548773	0.0335541
iter 1315	R2 Yscr	0.562567	0.0991163
iter 1316	R2 Yscr	0.548768	0.0696998
iter 1317	R2 Yscr	0.553292	0.0765167
iter 1318	R2 Yscr	0.560403	0.0996977
iter 1319	R2 Yscr	0.558075	0.0545338
iter 1320	R2 Yscr	0.55077	0.0543642
iter 1321	R2 Yscr	0.556541	0.075402
iter 1322	R2 Yscr	0.550455	0.0469576
iter 1323	R2 Yscr	0.569227	0.176347
iter 1324	R2 Yscr	0.558877	0.0478118
iter 1325	R2 Yscr	0.549043	0.0367969
iter 1326	R2 Yscr	0.568286	0.0903188
iter 1327	R2 Yscr	0.559806	0.109719
iter 1328	R2 Yscr	0.552017	0.114867
iter 1329	R2 Yscr	0.549684	0.0506323
iter 1330	R2 Yscr	0.548752	0.0179648
iter 1331	R2 Yscr	0.557662	0.0632878
iter 1332	R2 Yscr	0.549014	0.0114235
iter 1333	R2 Yscr	0.55366	0.140526
iter 1334	R2 Yscr	0.546816	0.0608867
iter 1335	R2 Yscr	0.551108	0.040259
iter 1336	R2 Yscr	0.55131	0.047634
iter 1337	R2 Yscr	0.553493	0.0542876
iter 1338	R2 Yscr	0.549628	0.0382402
iter 1339	R2 Yscr	0.552573	0.0665091
iter 1340	R2 Yscr	0.54981	0.0454835
iter 1341	R2 Yscr	0.561292	0.0967898
iter 1342	R2 Yscr	0.551461	0.0526129
iter 1343	R2 Yscr	0.557561	0.0699733
iter 1344	R2 Yscr	0.558121	0.0649644
iter 1345	R2 Yscr	0.549877	0.0380099
iter 1346	R2 Yscr	0.551942	0.0613103
iter 1347	R2 Yscr	0.550677	0.0764184
iter 1348	R2 Yscr	0.557479	0.0515094
iter 1349	R2 Yscr	0.562075	0.0483535
iter 1350	R2 Yscr	0.56345	0.108944
iter 1351	R2 Yscr	0.561659	0.0988163
iter 1352	R2 Yscr	0.552272	0.050021
iter 1353	R2 Yscr	0.552098	0.0542227
iter 1354	R2 Yscr	0.547408	0.0221111
iter 1355	R2 Yscr	0.554914	0.11125
iter 1356	R2 Yscr	0.549002	0.0589054
iter 1357	R2 Yscr	0.55664	0.119623
iter 1358	R2 Yscr	0.565306	0.0938409
iter 1359	R2 Yscr	0.54497	0.075423
iter 1360	R2 Yscr	0.556053	0.102928
iter 1361	R2 Yscr	0.550367	0.0706756
iter 1362	R2 Yscr	0.555289	0.0936979
iter 1363	R2 Yscr	0.551448	0.0519364
iter 1364	R2 Yscr	0.550168	0.0579582
iter 1365	R2 Yscr	0.55178	0.0339789
iter 1366	R2 Yscr	0.560113	0.143817
iter 1367	R2 Yscr	0.550397	0.033242
iter 1368	R2 Yscr	0.554631	0.131066
iter 1369	R2 Yscr	0.554978	0.0766698
iter 1370	R2 Yscr	0.546975	0.0272838
iter 1371	R2 Yscr	0.556203	0.105153
iter 1372	R2 Yscr	0.551362	0.0337296
iter 1373	R2 Yscr	0.554837	0.0537472
iter 1374	R2 Yscr	0.55754	0.0909387
iter 1375	R2 Yscr	0.555373	0.102758
iter 1376	R2 Yscr	0.557269	0.0743275
iter 1377	R2 Yscr	0.548514	0.0513103
iter 1378	R2 Yscr	0.550037	0.0496414
iter 1379	R2 Yscr	0.556135	0.0738706
iter 1380	R2 Yscr	0.550024	0.0113974
iter 1381	R2 Yscr	0.549964	0.103537
iter 1382	R2 Yscr	0.549596	0.0615972
iter 1383	R2 Yscr	0.553286	0.0982077
iter 1384	R2 Yscr	0.554132	0.074066
iter 1385	R2 Yscr	0.549542	0.0283145
iter 1386	R2 Yscr	0.562889	0.0889083
iter 1387	R2 Yscr	0.548716	0.0479244
iter 1388	R2 Yscr	0.557723	0.0617477
iter 1389	R2 Yscr	0.558034	0.0976249
iter 1390	R2 Yscr	0.559734	0.0280598
iter 1391	R2 Yscr	0.551357	0.0831562
iter 1392	R2 Yscr	0.548673	0.0460251
iter 1393	R2 Yscr	0.563444	0.105486
iter 1394	R2 Yscr	0.555419	0.0709732
iter 1395	R2 Yscr	0.551764	0.0926691
iter 1396	R2 Yscr	0.549206	0.0543127
iter 1397	R2 Yscr	0.569205	0.109838
iter 1398	R2 Yscr	0.563114	0.0786354
iter 1399	R2 Yscr	0.552201	0.0488111
iter 1400	R2 Yscr	0.545999	0.0462346
iter 1401	R2 Yscr	0.547829	0.0388783
iter 1402	R2 Yscr	0.553809	0.0408898
iter 1403	R2 Yscr	0.547498	0.0267145
iter 1404	R2 Yscr	0.549066	0.094133
iter 1405	R2 Yscr	0.549768	0.0478561
iter 1406	R2 Yscr	0.548095	0.0935714
iter 1407	R2 Yscr	0.551601	0.025126
iter 1408	R2 Yscr	0.554289	0.0446967
iter 1409	R2 Yscr	0.548623	0.0282332
iter 1410	R2 Yscr	0.551192	0.11182
iter 1411	R2 Yscr	0.549213	0.0724577
iter 1412	R2 Yscr	0.55862	0.0567756
iter 1413	R2 Yscr	0.547659	0.0569961
iter 1414	R2 Yscr	0.549682	0.0676504
iter 1415	R2 Yscr	0.548303	0.0269613
iter 1416	R2 Yscr	0.55104	0.0515709
iter 1417	R2 Yscr	0.555365	0.0810533
iter 1418	R2 Yscr	0.552565	0.0728518
iter 1419	R2 Yscr	0.548476	0.0425316
iter 1420	R2 Yscr	0.558993	0.0481907
iter 1421	R2 Yscr	0.55065	0.0567029
iter 1422	R2 Yscr	0.558174	0.0386611
iter 1423	R2 Yscr	0.550377	0.0940919
iter 1424	R2 Yscr	0.548703	0.061487
iter 1425	R2 Yscr	0.56128	0.0405702
iter 1426	R2 Yscr	0.551001	0.0327018
iter 1427	R2 Yscr	0.557607	0.0698932
iter 1428	R2 Yscr	0.554621	0.0476077
iter 1429	R2 Yscr	0.548431	0.0385626
iter 1430	R2 Yscr	0.54629	0.0960843
iter 1431	R2 Yscr	0.554901	0.051967
iter 1432	R2 Yscr	0.553594	0.0871169
iter 1433	R2 Yscr	0.548802	0.0763253
iter 1434	R2 Yscr	0.549022	0.0400035
iter 1435	R2 Yscr	0.551031	0.0545511
iter 1436	R2 Yscr	0.547888	0.0514061
iter 1437	R2 Yscr	0.548519	0.0384481
iter 1438	R2 Yscr	0.555201	0.104292
iter 1439	R2 Yscr	0.554094	0.0870317
iter 1440	R2 Yscr	0.558594	0.0473023
iter 1441	R2 Yscr	0.556843	0.0319097
iter 1442	R2 Yscr	0.549756	0.0588294
iter 1443	R2 Yscr	0.547994	0.0192324
iter 1444	R2 Yscr	0.560939	0.116539
iter 1445	R2 Yscr	0.554368	0.0358905
iter 1446	R2 Yscr	0.560491	0.0553637
iter 1447	R2 Yscr	0.565235	0.165329
iter 1448	R2 Yscr	0.55218	0.0672556
iter 1449	R2 Yscr	0.5484	0.0290611
iter 1450	R2 Yscr	0.549952	0.0465061
iter 1451	R2 Yscr	0.555495	0.0556753
iter 1452	R2 Yscr	0.552344	0.0513648
iter 1453	R2 Yscr	0.551244	0.0445354
iter 1454	R2 Yscr	0.550204	0.0426814
iter 1455	R2 Yscr	0.554802	0.0696825
iter 1456	R2 Yscr	0.550771	0.0478738
iter 1457	R2 Yscr	0.550734	0.037409
iter 1458	R2 Yscr	0.549295	0.0339805
iter 1459	R2 Yscr	0.553162	0.0538717
iter 1460	R2 Yscr	0.554913	0.0797734
iter 1461	R2 Yscr	0.555174	0.133066
iter 1462	R2 Yscr	0.551151	0.0639303
iter 1463	R2 Yscr	0.549289	0.050198
iter 1464	R2 Yscr	0.550382	0.0870212
iter 1465	R2 Yscr	0.55617	0.0935069
iter 1466	R2 Yscr	0.548167	0.0285801
iter 1467	R2 Yscr	0.552366	0.080099
iter 1468	R2 Yscr	0.547921	0.0508525
iter 1469	R2 Yscr	0.550645	0.0497581
iter 1470	R2 Yscr	0.561784	0.101126
iter 1471	R2 Yscr	0.553214	0.0746356
iter 1472	R2 Yscr	0.549412	0.0441882
iter 1473	R2 Yscr	0.549884	0.0304897
iter 1474	R2 Yscr	0.552397	0.0461872
iter 1475	R2 Yscr	0.555134	0.100574
iter 1476	R2 Yscr	0.554362	0.0747801
iter 1477	R2 Yscr	0.552959	0.103044
iter 1478	R2 Yscr	0.563965	0.0574795
iter 1479	R2 Yscr	0.552177	0.0784148
iter 1480	R2 Yscr	0.561808	0.045458
iter 1481	R2 Yscr	0.562869	0.0810943
iter 1482	R2 Yscr	0.562069	0.102177
iter 1483	R2 Yscr	0.554115	0.0777502
iter 1484	R2 Yscr	0.55421	0.0950903
iter 1485	R2 Yscr	0.553583	0.060788
iter 1486	R2 Yscr	0.547125	0.0611322
iter 1487	R2 Yscr	0.548981	0.0272289
iter 1488	R2 Yscr	0.552314	0.0682154
iter 1489	R2 Yscr	0.559142	0.0497529
iter 1490	R2 Yscr	0.548414	0.0472334
iter 1491	R2 Yscr	0.559441	0.104025
iter 1492	R2 Yscr	0.554986	0.0404687
iter 1493	R2 Yscr	0.549712	0.0420817
iter 1494	R2 Yscr	0.549519	0.0988813
iter 1495	R2 Yscr	0.551016	0.0387241
iter 1496	R2 Yscr	0.563722	0.0695734
iter 1497	R2 Yscr	0.553946	0.054119
iter 1498	R2 Yscr	0.554091	0.0749298
iter 1499	R2 Yscr	0.549939	0.055336
iter 1500	R2 Yscr	0.548379	0.0903198
iter 1501	R2 Yscr	0.558351	0.0640491
iter 1502	R2 Yscr	0.552156	0.0778122
iter 1503	R2 Yscr	0.55845	0.102632
iter 1504	R2 Yscr	0.548026	0.068309
iter 1505	R2 Yscr	0.549913	0.0679762
iter 1506	R2 Yscr	0.556239	0.0308023
iter 1507	R2 Yscr	0.550868	0.0180403
iter 1508	R2 Yscr	0.548589	0.0756892
iter 1509	R2 Yscr	0.549422	0.0407629
iter 1510	R2 Yscr	0.55568	0.0636489
iter 1511	R2 Yscr	0.567813	0.126893
iter 1512	R2 Yscr	0.549475	0.0738749
iter 1513	R2 Yscr	0.55061	0.035818
iter 1514	R2 Yscr	0.549731	0.0516332
iter 1515	R2 Yscr	0.556308	0.0898666
iter 1516	R2 Yscr	0.55146	0.0575799
iter 1517	R2 Yscr	0.558782	0.0379964
iter 1518	R2 Yscr	0.55967	0.088247
iter 1519	R2 Yscr	0.557007	0.048244
iter 1520	R2 Yscr	0.547162	0.0335119
iter 1521	R2 Yscr	0.5624	0.0878927
iter 1522	R2 Yscr	0.5557	0.0396769
iter 1523	R2 Yscr	0.549727	0.0425066
iter 1524	R2 Yscr	0.550785	0.0752462
iter 1525	R2 Yscr	0.561067	0.083754
iter 1526	R2 Yscr	0.554846	0.0289881
iter 1527	R2 Yscr	0.55383	0.0564842
iter 1528	R2 Yscr	0.555076	0.0723962
iter 1529	R2 Yscr	0.55287	0.0876932
iter 1530	R2 Yscr	0.54954	0.0450451
iter 1531	R2 Yscr	0.553003	0.0435969
iter 1532	R2 Yscr	0.560664	0.0824665
iter 1533	R2 Yscr	0.562957	0.0997299
iter 1534	R2 Yscr	0.552188	0.0555803
iter 1535	R2 Yscr	0.554068	0.0516051
iter 1536	R2 Yscr	0.542471	0.0491689
iter 1537	R2 Yscr	0.556436	0.0779792
iter 1538	R2 Yscr	0.554434	0.0499357
iter 1539	R2 Yscr	0.554207	0.0586129
iter 1540	R2 Yscr	0.552526	0.050901
iter 1541	R2 Yscr	0.557587	0.0690702
iter 1542	R2 Yscr	0.551015	0.0438107
iter 1543	R2 Yscr	0.549274	0.0845657
iter 1544	R2 Yscr	0.55329	0.0845181
iter 1545	R2 Yscr	0.556605	0.0771996
iter 1546	R2 Yscr	0.556706	0.124832
iter 1547	R2 Yscr	0.553933	0.0755473
iter 1548	R2 Yscr	0.560724	0.0412089
iter 1549	R2 Yscr	0.561961	0.0930977
iter 1550	R2 Yscr	0.555133	0.103179
iter 1551	R2 Yscr	0.555425	0.0860628
iter 1552	R2 Yscr	0.55024	0.0531032
iter 1553	R2 Yscr	0.569007	0.168348
iter 1554	R2 Yscr	0.551515	0.0692907
iter 1555	R2 Yscr	0.548424	0.0413585
iter 1556	R2 Yscr	0.549136	0.0535297
iter 1557	R2 Yscr	0.547085	0.0347987
iter 1558	R2 Yscr	0.547858	0.0360948
iter 1559	R2 Yscr	0.574845	0.156038
iter 1560	R2 Yscr	0.5535	0.105121
iter 1561	R2 Yscr	0.551568	0.124146
iter 1562	R2 Yscr	0.554305	0.133162
iter 1563	R2 Yscr	0.558088	0.0576848
iter 1564	R2 Yscr	0.565733	0.116057
iter 1565	R2 Yscr	0.561445	0.0973991
iter 1566	R2 Yscr	0.551345	0.0393629
iter 1567	R2 Yscr	0.551014	0.0352289
iter 1568	R2 Yscr	0.552635	0.0753471
iter 1569	R2 Yscr	0.551498	0.0369088
iter 1570	R2 Yscr	0.557395	0.0771624
iter 1571	R2 Yscr	0.56327	0.0696575
iter 1572	R2 Yscr	0.559652	0.0679695
iter 1573	R2 Yscr	0.554246	0.0722834
iter 1574	R2 Yscr	0.550617	0.0949763
iter 1575	R2 Yscr	0.547716	0.0280347
iter 1576	R2 Yscr	0.548774	0.0813486
iter 1577	R2 Yscr	0.563829	0.0786126
iter 1578	R2 Yscr	0.55615	0.0544548
iter 1579	R2 Yscr	0.562313	0.0915737
iter 1580	R2 Yscr	0.564824	0.12452
iter 1581	R2 Yscr	0.550592	0.0678351
iter 1582	R2 Yscr	0.553821	0.0449877
iter 1583	R2 Yscr	0.548874	0.0496955
iter 1584	R2 Yscr	0.55143	0.0709666
iter 1585	R2 Yscr	0.561091	0.0735152
iter 1586	R2 Yscr	0.55045	0.052521
iter 1587	R2 Yscr	0.559541	0.0790439
iter 1588	R2 Yscr	0.556754	0.0770335
iter 1589	R2 Yscr	0.551242	0.0742144
iter 1590	R2 Yscr	0.563919	0.0845888
iter 1591	R2 Yscr	0.575578	0.16322
iter 1592	R2 Yscr	0.548735	0.0871291
iter 1593	R2 Yscr	0.54816	0.039586
iter 1594	R2 Yscr	0.553088	0.0642774
iter 1595	R2 Yscr	0.546435	0.0676443
iter 1596	R2 Yscr	0.55244	0.033387
iter 1597	R2 Yscr	0.548429	0.0209917
iter 1598	R2 Yscr	0.558355	0.0497918
iter 1599	R2 Yscr	0.55761	0.111115
iter 1600	R2 Yscr	0.553689	0.0664046
iter 1601	R2 Yscr	0.551537	0.128648
iter 1602	R2 Yscr	0.561615	0.0647306
iter 1603	R2 Yscr	0.551273	0.0317477
iter 1604	R2 Yscr	0.56817	0.104939
iter 1605	R2 Yscr	0.553796	0.0490082
iter 1606	R2 Yscr	0.551264	0.0569211
iter 1607	R2 Yscr	0.552422	0.0445574
iter 1608	R2 Yscr	0.553894	0.057659
iter 1609	R2 Yscr	0.553476	0.0652498
iter 1610	R2 Yscr	0.552887	0.0501503
iter 1611	R2 Yscr	0.551675	0.0800727
iter 1612	R2 Yscr	0.55567	0.0579384
iter 1613	R2 Yscr	0.550566	0.0632219
iter 1614	R2 Yscr	0.550698	0.0729385
iter 1615	R2 Yscr	0.542852	0.0328942
iter 1616	R2 Yscr	0.551326	0.04433
iter 1617	R2 Yscr	0.557278	0.114296
iter 1618	R2 Yscr	0.553562	0.0770044
iter 1619	R2 Yscr	0.565203	0.0870144
iter 1620	R2 Yscr	0.554073	0.038871
iter 1621	R2 Yscr	0.554847	0.0576723
iter 1622	R2 Yscr	0.551027	0.0882973
iter 1623	R2 Yscr	0.557409	0.113593
iter 1624	R2 Yscr	0.56352	0.0574782
iter 1625	R2 Yscr	0.547229	0.0355782
iter 1626	R2 Yscr	0.552532	0.0225505
iter 1627	R2 Yscr	0.557349	0.0739497
iter 1628	R2 Yscr	0.55984	0.0524048
iter 1629	R2 Yscr	0.552154	0.0788809
iter 1630	R2 Yscr	0.548608	0.10587
iter 1631	R2 Yscr	0.546994	0.027945
iter 1632	R2 Yscr	0.556411	0.0598412
iter 1633	R2 Yscr	0.565708	0.0888106
iter 1634	R2 Yscr	0.553955	0.0764707
iter 1635	R2 Yscr	0.55252	0.0719806
iter 1636	R2 Yscr	0.552369	0.0390549
iter 1637	R2 Yscr	0.551988	0.0520338
iter 1638	R2 Yscr	0.550638	0.0988543
iter 1639	R2 Yscr	0.549181	0.125365
iter 1640	R2 Yscr	0.547948	0.0602457
iter 1641	R2 Yscr	0.559073	0.103798
iter 1642	R2 Yscr	0.557808	0.0982841
iter 1643	R2 Yscr	0.55103	0.0470131
iter 1644	R2 Yscr	0.558689	0.0804092
iter 1645	R2 Yscr	0.550654	0.0579026
iter 1646	R2 Yscr	0.551889	0.0953149
iter 1647	R2 Yscr	0.562029	0.0497638
iter 1648	R2 Yscr	0.548647	0.0670331
iter 1649	R2 Yscr	0.547345	0.0350477
iter 1650	R2 Yscr	0.548664	0.0664734
iter 1651	R2 Yscr	0.547599	0.050735
iter 1652	R2 Yscr	0.559563	0.112591
iter 1653	R2 Yscr	0.561446	0.0911257
iter 1654	R2 Yscr	0.561012	0.0590931
iter 1655	R2 Yscr	0.547434	0.0208072
iter 1656	R2 Yscr	0.5573	0.0426171
iter 1657	R2 Yscr	0.553432	0.0508509
iter 1658	R2 Yscr	0.548867	0.0700359
iter 1659	R2 Yscr	0.548919	0.0841882
iter 1660	R2 Yscr	0.549979	0.146767
iter 1661	R2 Yscr	0.553809	0.070685
iter 1662	R2 Yscr	0.545463	0.0544673
iter 1663	R2 Yscr	0.56171	0.0519138
iter 1664	R2 Yscr	0.551868	0.0753361
iter 1665	R2 Yscr	0.549107	0.0835633
iter 1666	R2 Yscr	0.56086	0.0969651
iter 1667	R2 Yscr	0.554715	0.029525
iter 1668	R2 Yscr	0.551909	0.0543309
iter 1669	R2 Yscr	0.547319	0.0391903
iter 1670	R2 Yscr	0.548466	0.0631953
iter 1671	R2 Yscr	0.561303	0.115996
iter 1672	R2 Yscr	0.552886	0.0624099
iter 1673	R2 Yscr	0.555065	0.118528
iter 1674	R2 Yscr	0.549359	0.0204654
iter 1675	R2 Yscr	0.565632	0.110309
iter 1676	R2 Yscr	0.55817	0.0601728
iter 1677	R2 Yscr	0.54933	0.0617815
iter 1678	R2 Yscr	0.550866	0.0980286
iter 1679	R2 Yscr	0.552502	0.0571731
iter 1680	R2 Yscr	0.552955	0.0843252
iter 1681	R2 Yscr	0.56377	0.0935421
iter 1682	R2 Yscr	0.558076	0.0955711
iter 1683	R2 Yscr	0.56192	0.055537
iter 1684	R2 Yscr	0.552267	0.0411355
iter 1685	R2 Yscr	0.551852	0.0550343
iter 1686	R2 Yscr	0.561389	0.108378
iter 1687	R2 Yscr	0.555418	0.0426691
iter 1688	R2 Yscr	0.549694	0.0636823
iter 1689	R2 Yscr	0.543849	0.0637032
iter 1690	R2 Yscr	0.562009	0.148236
iter 1691	R2 Yscr	0.558444	0.103107
iter 1692	R2 Yscr	0.55054	0.0327559
iter 1693	R2 Yscr	0.547562	0.0241124
iter 1694	R2 Yscr	0.548445	0.0894806
iter 1695	R2 Yscr	0.554935	0.0425608
iter 1696	R2 Yscr	0.55247	0.0744574
iter 1697	R2 Yscr	0.5472	0.0481663
iter 1698	R2 Yscr	0.547545	0.0445221
iter 1699	R2 Yscr	0.549701	0.0708068
iter 1700	R2 Yscr	0.555646	0.0624494
iter 1701	R2 Yscr	0.549654	0.0272381
iter 1702	R2 Yscr	0.550584	0.0524639
iter 1703	R2 Yscr	0.54926	0.0402004
iter 1704	R2 Yscr	0.548607	0.0710885
iter 1705	R2 Yscr	0.552533	0.0392487
iter 1706	R2 Yscr	0.549759	0.0429645
iter 1707	R2 Yscr	0.548292	0.0428863
iter 1708	R2 Yscr	0.561406	0.13207
iter 1709	R2 Yscr	0.552006	0.120345
iter 1710	R2 Yscr	0.547448	0.0756524
iter 1711	R2 Yscr	0.550806	0.12425
iter 1712	R2 Yscr	0.555687	0.0697429
iter 1713	R2 Yscr	0.551761	0.0540275
iter 1714	R2 Yscr	0.551955	0.0458377
iter 1715	R2 Yscr	0.548121	0.0394899
iter 1716	R2 Yscr	0.554816	0.102694
iter 1717	R2 Yscr	0.560424	0.0937986
iter 1718	R2 Yscr	0.562888	0.042951
iter 1719	R2 Yscr	0.558508	0.0896557
iter 1720	R2 Yscr	0.547261	0.0451755
iter 1721	R2 Yscr	0.549991	0.0611673
iter 1722	R2 Yscr	0.555288	0.0761582
iter 1723	R2 Yscr	0.549629	0.0550447
iter 1724	R2 Yscr	0.560819	0.0888025
iter 1725	R2 Yscr	0.552315	0.0465836
iter 1726	R2 Yscr	0.553113	0.0832232
iter 1727	R2 Yscr	0.54924	0.133728
iter 1728	R2 Yscr	0.552845	0.074837
iter 1729	R2 Yscr	0.549859	0.0517063
iter 1730	R2 Yscr	0.548665	0.0707179
iter 1731	R2 Yscr	0.560467	0.0534288
iter 1732	R2 Yscr	0.555045	0.0586989
iter 1733	R2 Yscr	0.558939	0.14519
iter 1734	R2 Yscr	0.563193	0.124542
iter 1735	R2 Yscr	0.550994	0.0850257
iter 1736	R2 Yscr	0.554536	0.0405844
iter 1737	R2 Yscr	0.555506	0.0670317
iter 1738	R2 Yscr	0.557158	0.0342988
iter 1739	R2 Yscr	0.549821	0.0655761
iter 1740	R2 Yscr	0.562196	0.0843932
iter 1741	R2 Yscr	0.550941	0.0716918
iter 1742	R2 Yscr	0.549343	0.0301583
iter 1743	R2 Yscr	0.555375	0.0603691
iter 1744	R2 Yscr	0.551121	0.0991466
iter 1745	R2 Yscr	0.551705	0.0734161
iter 1746	R2 Yscr	0.552772	0.10821
iter 1747	R2 Yscr	0.549449	0.0897746
iter 1748	R2 Yscr	0.54815	0.0429474
iter 1749	R2 Yscr	0.560299	0.0695322
iter 1750	R2 Yscr	0.551241	0.0248758
iter 1751	R2 Yscr	0.548603	0.0644141
iter 1752	R2 Yscr	0.551584	0.103489
iter 1753	R2 Yscr	0.550337	0.0385222
iter 1754	R2 Yscr	0.558588	0.0647885
iter 1755	R2 Yscr	0.547681	0.018309
iter 1756	R2 Yscr	0.545363	0.0705267
iter 1757	R2 Yscr	0.553495	0.0369292
iter 1758	R2 Yscr	0.553483	0.0695564
iter 1759	R2 Yscr	0.555462	0.126937
iter 1760	R2 Yscr	0.554776	0.0492358
iter 1761	R2 Yscr	0.55521	0.1069
iter 1762	R2 Yscr	0.562191	0.108095
iter 1763	R2 Yscr	0.568535	0.106878
iter 1764	R2 Yscr	0.548788	0.05867
iter 1765	R2 Yscr	0.550268	0.0683273
iter 1766	R2 Yscr	0.555063	0.153303
iter 1767	R2 Yscr	0.553144	0.0633335
iter 1768	R2 Yscr	0.554838	0.0866654
iter 1769	R2 Yscr	0.550795	0.0647848
iter 1770	R2 Yscr	0.563004	0.0759031
iter 1771	R2 Yscr	0.554793	0.0761238
iter 1772	R2 Yscr	0.549524	0.0487851
iter 1773	R2 Yscr	0.557002	0.0824235
iter 1774	R2 Yscr	0.54904	0.0898745
iter 1775	R2 Yscr	0.558461	0.0797319
iter 1776	R2 Yscr	0.548313	0.0307316
iter 1777	R2 Yscr	0.54407	0.0495319
iter 1778	R2 Yscr	0.548512	0.0548607
iter 1779	R2 Yscr	0.553459	0.0537564
iter 1780	R2 Yscr	0.550282	0.0385909
iter 1781	R2 Yscr	0.552875	0.060905
iter 1782	R2 Yscr	0.552572	0.0668519
iter 1783	R2 Yscr	0.544838	0.113246
iter 1784	R2 Yscr	0.549008	0.0488853
iter 1785	R2 Yscr	0.559998	0.0904594
iter 1786	R2 Yscr	0.558308	0.0718339
iter 1787	R2 Yscr	0.553981	0.0468443
iter 1788	R2 Yscr	0.546406	0.0724525
iter 1789	R2 Yscr	0.553044	0.117919
iter 1790	R2 Yscr	0.546937	0.0273577
iter 1791	R2 Yscr	0.552552	0.0547082
iter 1792	R2 Yscr	0.550528	0.0185769
iter 1793	R2 Yscr	0.55438	0.0940935
iter 1794	R2 Yscr	0.551707	0.0613939
iter 1795	R2 Yscr	0.557849	0.0781803
iter 1796	R2 Yscr	0.56298	0.0948527
iter 1797	R2 Yscr	0.548466	0.0654013
iter 1798	R2 Yscr	0.555095	0.0710626
iter 1799	R2 Yscr	0.548693	0.0738772
iter 1800	R2 Yscr	0.553482	0.0275958
iter 1801	R2 Yscr	0.559091	0.0878093
iter 1802	R2 Yscr	0.557101	0.0861402
iter 1803	R2 Yscr	0.555173	0.0949126
iter 1804	R2 Yscr	0.550622	0.0334189
iter 1805	R2 Yscr	0.566043	0.104189
iter 1806	R2 Yscr	0.55381	0.0459079
iter 1807	R2 Yscr	0.550763	0.0369164
iter 1808	R2 Yscr	0.55706	0.0412126
iter 1809	R2 Yscr	0.556073	0.0760237
iter 1810	R2 Yscr	0.549687	0.0626658
iter 1811	R2 Yscr	0.559437	0.049329
iter 1812	R2 Yscr	0.552894	0.0795097
iter 1813	R2 Yscr	0.555621	0.0650144
iter 1814	R2 Yscr	0.556014	0.0607799
iter 1815	R2 Yscr	0.547538	0.0440143
iter 1816	R2 Yscr	0.567994	0.0968978
iter 1817	R2 Yscr	0.552962	0.0512762
iter 1818	R2 Yscr	0.555689	0.0509285
iter 1819	R2 Yscr	0.546996	0.035119
iter 1820	R2 Yscr	0.548496	0.0805427
iter 1821	R2 Yscr	0.55977	0.0936809
iter 1822	R2 Yscr	0.550737	0.0692162
iter 1823	R2 Yscr	0.55282	0.032778
iter 1824	R2 Yscr	0.557001	0.0632729
iter 1825	R2 Yscr	0.554586	0.0262626
iter 1826	R2 Yscr	0.556528	0.0802679
iter 1827	R2 Yscr	0.556321	0.0585076
iter 1828	R2 Yscr	0.543734	0.0307608
iter 1829	R2 Yscr	0.553114	0.0970208
iter 1830	R2 Yscr	0.549856	0.0721322
iter 1831	R2 Yscr	0.560075	0.081183
iter 1832	R2 Yscr	0.551365	0.045906
iter 1833	R2 Yscr	0.549663	0.0825684
iter 1834	R2 Yscr	0.557443	0.0972803
iter 1835	R2 Yscr	0.544566	0.0575078
iter 1836	R2 Yscr	0.549644	0.10289
iter 1837	R2 Yscr	0.555169	0.0650107
iter 1838	R2 Yscr	0.549432	0.0406482
iter 1839	R2 Yscr	0.552328	0.0631635
iter 1840	R2 Yscr	0.547924	0.042337
iter 1841	R2 Yscr	0.552119	0.169936
iter 1842	R2 Yscr	0.5478	0.0679574
iter 1843	R2 Yscr	0.554329	0.056302
iter 1844	R2 Yscr	0.560094	0.0946411
iter 1845	R2 Yscr	0.550532	0.0606651
iter 1846	R2 Yscr	0.556425	0.0552531
iter 1847	R2 Yscr	0.549448	0.0614011
iter 1848	R2 Yscr	0.558064	0.0619027
iter 1849	R2 Yscr	0.553638	0.0855123
iter 1850	R2 Yscr	0.551731	0.0507044
iter 1851	R2 Yscr	0.552856	0.067116
iter 1852	R2 Yscr	0.553029	0.0816114
iter 1853	R2 Yscr	0.553884	0.0536454
iter 1854	R2 Yscr	0.548946	0.0646133
iter 1855	R2 Yscr	0.548809	0.0285521
iter 1856	R2 Yscr	0.561401	0.0721654
iter 1857	R2 Yscr	0.552147	0.0380796
iter 1858	R2 Yscr	0.547817	0.0262906
iter 1859	R2 Yscr	0.547553	0.0351273
iter 1860	R2 Yscr	0.552611	0.0811867
iter 1861	R2 Yscr	0.555077	0.107111
iter 1862	R2 Yscr	0.554579	0.0775085
iter 1863	R2 Yscr	0.551675	0.0655534
iter 1864	R2 Yscr	0.549288	0.0270268
iter 1865	R2 Yscr	0.54797	0.0375885
iter 1866	R2 Yscr	0.553186	0.120612
iter 1867	R2 Yscr	0.559873	0.1011
iter 1868	R2 Yscr	0.551243	0.137591
iter 1869	R2 Yscr	0.546843	0.0735232
iter 1870	R2 Yscr	0.549617	0.0587505
iter 1871	R2 Yscr	0.55039	0.0744608
iter 1872	R2 Yscr	0.558048	0.0804928
iter 1873	R2 Yscr	0.551362	0.0537607
iter 1874	R2 Yscr	0.552031	0.0436317
iter 1875	R2 Yscr	0.555617	0.0704287
iter 1876	R2 Yscr	0.558222	0.0641117
iter 1877	R2 Yscr	0.553026	0.0549375
iter 1878	R2 Yscr	0.561771	0.0909399
iter 1879	R2 Yscr	0.55814	0.089678
iter 1880	R2 Yscr	0.555669	0.109146
iter 1881	R2 Yscr	0.548382	0.0778181
iter 1882	R2 Yscr	0.5574	0.0789901
iter 1883	R2 Yscr	0.554812	0.0929828
iter 1884	R2 Yscr	0.556639	0.0761364
iter 1885	R2 Yscr	0.552558	0.0313578
iter 1886	R2 Yscr	0.546863	0.0185084
iter 1887	R2 Yscr	0.556821	0.0625848
iter 1888	R2 Yscr	0.553794	0.118985
iter 1889	R2 Yscr	0.550369	0.109254
iter 1890	R2 Yscr	0.552787	0.0770736
iter 1891	R2 Yscr	0.561011	0.0921576
iter 1892	R2 Yscr	0.557024	0.105132
iter 1893	R2 Yscr	0.547153	0.0175808
iter 1894	R2 Yscr	0.562883	0.0932025
iter 1895	R2 Yscr	0.558291	0.0401275
iter 1896	R2 Yscr	0.54761	0.0397407
iter 1897	R2 Yscr	0.559414	0.0897951
iter 1898	R2 Yscr	0.561875	0.100787
iter 1899	R2 Yscr	0.547625	0.0498693
iter 1900	R2 Yscr	0.543048	0.0312851
iter 1901	R2 Yscr	0.551592	0.0775769
iter 1902	R2 Yscr	0.55188	0.0517836
iter 1903	R2 Yscr	0.553672	0.0567881
iter 1904	R2 Yscr	0.549382	0.0984825
iter 1905	R2 Yscr	0.547042	0.0134752
iter 1906	R2 Yscr	0.554618	0.0424834
iter 1907	R2 Yscr	0.548672	0.028087
iter 1908	R2 Yscr	0.555601	0.0556498
iter 1909	R2 Yscr	0.551502	0.0357736
iter 1910	R2 Yscr	0.561099	0.0756123
iter 1911	R2 Yscr	0.551909	0.0792936
iter 1912	R2 Yscr	0.548829	0.0291793
iter 1913	R2 Yscr	0.548428	0.0465523
iter 1914	R2 Yscr	0.555272	0.0580621
iter 1915	R2 Yscr	0.543952	0.0514551
iter 1916	R2 Yscr	0.550789	0.0920184
iter 1917	R2 Yscr	0.555582	0.0882923
iter 1918	R2 Yscr	0.552169	0.0496735
iter 1919	R2 Yscr	0.553692	0.108571
iter 1920	R2 Yscr	0.548906	0.0783139
iter 1921	R2 Yscr	0.549763	0.0641717
iter 1922	R2 Yscr	0.549767	0.0487021
iter 1923	R2 Yscr	0.558618	0.0933161
iter 1924	R2 Yscr	0.554103	0.0938489
iter 1925	R2 Yscr	0.548603	0.0458871
iter 1926	R2 Yscr	0.55328	0.0621327
iter 1927	R2 Yscr	0.563274	0.0571305
iter 1928	R2 Yscr	0.548819	0.0239825
iter 1929	R2 Yscr	0.550423	0.0577716
iter 1930	R2 Yscr	0.557515	0.0647267
iter 1931	R2 Yscr	0.552915	0.0747386
iter 1932	R2 Yscr	0.548946	0.05715
iter 1933	R2 Yscr	0.555775	0.0926538
iter 1934	R2 Yscr	0.552374	0.0238657
iter 1935	R2 Yscr	0.554278	0.058587
iter 1936	R2 Yscr	0.555018	0.0599558
iter 1937	R2 Yscr	0.552927	0.0528532
iter 1938	R2 Yscr	0.555483	0.156095
iter 1939	R2 Yscr	0.55203	0.0931943
iter 1940	R2 Yscr	0.554686	0.0837723
iter 1941	R2 Yscr	0.55169	0.0822963
iter 1942	R2 Yscr	0.549851	0.0191522
iter 1943	R2 Yscr	0.548722	0.0924786
iter 1944	R2 Yscr	0.549797	0.0442619
iter 1945	R2 Yscr	0.548511	0.0510459
iter 1946	R2 Yscr	0.566601	0.133925
iter 1947	R2 Yscr	0.552457	0.0684847
iter 1948	R2 Yscr	0.554396	0.101104
iter 1949	R2 Yscr	0.557403	0.112248
iter 1950	R2 Yscr	0.546138	0.0158898
iter 1951	R2 Yscr	0.551043	0.0632309
iter 1952	R2 Yscr	0.552971	0.0799724
iter 1953	R2 Yscr	0.553018	0.0531379
iter 1954	R2 Yscr	0.550391	0.0935195
iter 1955	R2 Yscr	0.549311	0.0868493
iter 1956	R2 Yscr	0.55123	0.0747294
iter 1957	R2 Yscr	0.551548	0.0466641
iter 1958	R2 Yscr	0.548995	0.0395895
iter 1959	R2 Yscr	0.557375	0.0835247
iter 1960	R2 Yscr	0.551417	0.0928864
iter 1961	R2 Yscr	0.552927	0.0661628
iter 1962	R2 Yscr	0.552465	0.04731
iter 1963	R2 Yscr	0.561306	0.0593311
iter 1964	R2 Yscr	0.557493	0.0519205
iter 1965	R2 Yscr	0.552249	0.0343778
iter 1966	R2 Yscr	0.555661	0.082628
iter 1967	R2 Yscr	0.552891	0.0442982
iter 1968	R2 Yscr	0.548596	0.0374204
iter 1969	R2 Yscr	0.548452	0.0504374
iter 1970	R2 Yscr	0.548886	0.0165619
iter 1971	R2 Yscr	0.553089	0.0550876
iter 1972	R2 Yscr	0.550248	0.066226
iter 1973	R2 Yscr	0.558627	0.0670016
iter 1974	R2 Yscr	0.550804	0.0898428
iter 1975	R2 Yscr	0.551294	0.0768196
iter 1976	R2 Yscr	0.560034	0.0666308
iter 1977	R2 Yscr	0.55137	0.0849627
iter 1978	R2 Yscr	0.55242	0.070324
iter 1979	R2 Yscr	0.554225	0.0621795
iter 1980	R2 Yscr	0.557177	0.156522
iter 1981	R2 Yscr	0.551659	0.066952
iter 1982	R2 Yscr	0.557291	0.0363465
iter 1983	R2 Yscr	0.556108	0.10603
iter 1984	R2 Yscr	0.561696	0.0409767
iter 1985	R2 Yscr	0.547747	0.0380943
iter 1986	R2 Yscr	0.553372	0.0664736
iter 1987	R2 Yscr	0.548999	0.0409843
iter 1988	R2 Yscr	0.555322	0.0716905
iter 1989	R2 Yscr	0.550504	0.0734247
iter 1990	R2 Yscr	0.548004	0.0614955
iter 1991	R2 Yscr	0.549473	0.0687916
iter 1992	R2 Yscr	0.547472	0.0287247
iter 1993	R2 Yscr	0.565548	0.135861
iter 1994	R2 Yscr	0.549844	0.0307965
iter 1995	R2 Yscr	0.553196	0.118063
iter 1996	R2 Yscr	0.557699	0.0880964
iter 1997	R2 Yscr	0.550109	0.0382407
iter 1998	R2 Yscr	0.563825	0.0687426
[truncated: 2,003 more rows]

## Sheet: Sheet7
Element	Status	HAT i/i (h* = 0.224)	Train	Test
003.mol	Training	0.0584344	-0.329974
005.mol	Training	0.0582947	0.157981
006.mol	Training	0.0391342	0.14928
007.mol	Training	0.0430783	-0.11903
009.mol	Training	0.0446956	-0.819157
010.mol	Training	0.0305326	-0.304629
011.mol	Training	0.0385522	0.0961693
012.mol	Training	0.0291024	0.332248
013.mol	Training	0.0869252	-0.320688
014.mol	Training	0.0358744	-0.112917
015.mol	Training	0.0343784	-0.39854
016.mol	Training	0.0368648	-0.144882
017.mol	Training	0.0299317	1.39624
018.mol	Training	0.0507245	-0.700932
019.mol	Training	0.0747778	-0.482817
020.mol	Training	0.0557384	0.838094
021.mol	Training	0.0412693	-0.335262
022.mol	Training	0.0292434	0.167787
023.mol	Training	0.0520798	1.03252
024.mol	Training	0.0424133	-1.09042
025.mol	Training	0.0973756	0.491872
026.mol	Training	0.0434511	0.756756
027.mol	Training	0.060476	-0.886912
029.mol	Training	0.112493	0.346198
031.mol	Training	0.0486319	-0.169856
032.mol	Training	0.0352245	-1.18674
035.mol	Training	0.0678203	0.470715
036.mol	Training	0.0471236	0.481861
037.mol	Training	0.0911468	-0.282633
038.mol	Training	0.0289508	1.62093
039.mol	Training	0.103559	1.21437
040.mol	Training	0.0427246	0.573113
041.mol	Training	0.0482665	-0.154413
042.mol	Training	0.0477824	1.5125
044.mol	Training	0.138454	-0.652991
045.mol	Training	0.0966469	-0.358414
046.mol	Training	0.0805367	0.304629
047.mol	Training	0.0532194	-1.23498
048.mol	Training	0.0926693	-0.66833
049.mol	Training	0.129804	0.544345
050.mol	Training	0.035625	1.29415
051.mol	Training	0.0883516	0.182065
052.mol	Training	0.0625565	-1.7658
053.mol	Training	0.0621839	-0.857595
054.mol	Training	0.0726455	1.40798
055.mol	Training	0.125635	-1.26167
056.mol	Training	0.039917	-0.308544
057.mol	Training	0.0521165	-0.411083
058.mol	Training	0.0687441	1.68562
059.mol	Training	0.124025	-0.501936
060.mol	Training	0.0467304	-0.0370853
061.mol	Training	0.0429372	-1.87335
062.mol	Training	0.125307	0.101837
063.mol	Training	0.0650236	-0.0189276
066.mol	Training	0.0802857	0.836373
067.mol	Training	0.0471515	0.973319
068.mol	Training	0.106238	0.143943
069.mol	Training	0.0724694	0.688559
070.mol	Training	0.0715382	1.11073
072.mol	Training	0.0835705	-0.495236
073.mol	Training	0.0504994	-0.132497
075.mol	Training	0.234359	0.582489
076.mol	Training	0.0539572	3.25368
079.mol	Training	0.0607735	0.142373
081.mol	Training	0.129036	-1.70008
082.mol	Training	0.05711	-1.1612
083.mol	Training	0.076891	-1.64774
084.mol	Training	0.0594321	0.133785
088.mol	Training	0.142288	-0.733562
089.mol	Training	0.0745037	0.265798
092.mol	Training	0.115918	-0.488452
093.mol	Training	0.125469	-0.740132
094.mol	Training	0.119536	-0.136426
095.mol	Training	0.0896405	-0.332916
096.mol	Training	0.043011	-0.963557
097.mol	Training	0.0316933	-0.926958
098.mol	Training	0.0403366	-0.155164
099.mol	Training	0.064527	2.06066
101.mol	Training	0.103197	-0.223446
104.mol	Training	0.0385934	2.51531
105.mol	Training	0.0356007	0.413201
107.mol	Training	0.0584047	1.22258
110.mol	Training	0.0825862	0.113009
111.mol	Training	0.0724723	-0.0488799
112.mol	Training	0.119489	1.00495
113.mol	Training	0.188046	-0.059395
114.mol	Training	0.0734287	0.158221
115.mol	Training	0.0480949	-0.975131
116.mol	Training	0.0307901	-1.07744
118.mol	Training	0.0611072	-0.512628
119.mol	Training	0.0464583	0.549622
122.mol	Training	0.0320082	0.96451
123.mol	Training	0.0713337	-0.722422
124.mol	Training	0.0250912	-1.53971
126.mol	Training	0.0905773	-1.00591
127.mol	Training	0.0664489	-0.0553967
128.mol	Training	0.135515	0.449448
129.mol	Training	0.0491603	-0.529504
131.mol	Training	0.118658	1.14479
132.mol	Training	0.0370165	-0.388799
133.mol	Training	0.0677667	0.553753
134.mol	Training	0.0856489	-0.130915
135.mol	Training	0.0435865	-0.753333
136.mol	Training	0.045553	1.80774
137.mol	Training	0.0482944	-0.765089
138.mol	Training	0.178868	-1.71113
139.mol	Training	0.152442	-0.403836
140.mol	Training	0.154394	0.922447
141.mol	Training	0.147835	1.22132
142.mol	Training	0.119038	-1.00572
143.mol	Training	0.0929699	-0.077254
144.mol	Training	0.0726798	-0.549106
149.mol	Training	0.139454	1.74304
151.mol	Training	0.0509394	-0.871221
152.mol	Training	0.0514851	1.12307
153.mol	Training	0.0451965	-1.62279
154.mol	Training	0.0433685	0.0867273
155.mol	Training	0.045694	-0.0882958
156.mol	Training	0.0614344	1.2867
158.mol	Training	0.0411706	1.75801
160.mol	Training	0.184631	-1.01674
161.mol	Training	0.179422	-1.95296
162.mol	Training	0.108838	0.405926
163.mol	Training	0.0566407	-0.224729
165.mol	Training	0.0776718	-1.03934
167.mol	Training	0.0548517	-0.378332
168.mol	Training	0.0461409	1.42047
169.mol	Training	0.0948375	1.17024
170.mol	Training	0.121141	-0.0482807
173.mol	Training	0.0642553	0.556551
175.mol	Training	0.107836	-1.47614
177.mol	Training	0.0850409	-1.32803
179.mol	Training	0.0630903	0.107522
180.mol	Training	0.0346669	0.7506
181.mol	Training	0.187809	-0.540913
182.mol	Training	0.0679864	0.526313
183.mol	Training	0.115639	-1.62374
184.mol	Training	0.0464376	-0.806198
186.mol	Training	0.055265	-0.0106038
187.mol	Training	0.0545948	1.88206
188.mol	Training	0.0332883	1.60015
189.mol	Training	0.119988	-1.29528
190.mol	Training	0.0660392	1.33258
191.mol	Training	0.0965391	0.213962
192.mol	Training	0.0427426	1.32343
194.mol	Training	0.105973	-1.16681
195.mol	Training	0.0363046	-2.70176
001.mol	Prediction	0.0386315		-0.890638
002.mol	Prediction	0.0564394		0.506462
004.mol	Prediction	0.0626726		1.21393
008.mol	Prediction	0.0560026		-0.107914
028.mol	Prediction	0.127579		-0.0341357
030.mol	Prediction	0.142672		-0.32917
033.mol	Prediction	0.0271573		-2.76699
034.mol	Prediction	0.0345093		0.040916
043.mol	Prediction	0.0334108		-1.86327
064.mol	Prediction	0.166481		-0.42633
065.mol	Prediction	0.0704219		0.00441991
071.mol	Prediction	0.0633396		-1.07588
074.mol	Prediction	0.0370778		0.881891
077.mol	Prediction	0.0428993		-1.16273
078.mol	Prediction	0.0600003		0.529399
080.mol	Prediction	0.0521461		0.0688797
085.mol	Prediction	0.0462001		-0.211882
086.mol	Prediction	0.0729083		0.340073
087.mol	Prediction	0.205586		0.814462
090.mol	Prediction	0.110846		-0.0362981
091.mol	Prediction	0.12537		0.295582
100.mol	Prediction	0.110603		-1.99911
102.mol	Prediction	0.0621834		-0.470732
103.mol	Prediction	0.0398869		1.43171
106.mol	Prediction	0.0527982		0.38653
108.mol	Prediction	0.0265391		1.05707
109.mol	Prediction	0.07117		-0.398896
117.mol	Prediction	0.121137		-0.644242
120.mol	Prediction	0.162433		-3.0267
121.mol	Prediction	0.0987292		0.444207
125.mol	Prediction	0.034934		-1.11744
130.mol	Prediction	0.0418471		-1.34187
145.mol	Prediction	0.133984		-0.552776
146.mol	Prediction	0.0498607		-0.70733
147.mol	Prediction	0.0540729		-0.550744
148.mol	Prediction	0.0573801		3.41775
150.mol	Prediction	0.0344948		0.621706
157.mol	Prediction	0.041199		0.125452
159.mol	Prediction	0.0444734		0.105447
164.mol	Prediction	0.0331696		1.78443
166.mol	Prediction	0.0797224		-2.46537
171.mol	Prediction	0.082221		-0.706126
172.mol	Prediction	0.257226		2.34838
174.mol	Prediction	0.0544534		-0.489085
176.mol	Prediction	0.0827394		-0.415444
178.mol	Prediction	0.0851934		0.365794
185.mol	Prediction	0.0983224		-2.79318
193.mol	Prediction	0.0786661		-0.138053
